# Supplementary material for: The SARS-CoV-2 B.1.351 lineage (VOC β) is outgrowing the B.1.1.7 lineage (VOC α) in some French regions in April 2021
Source: Euro Surveill. 2021 Jun 10;26(23):2100447. doi: 10.2807/1560-7917.ES.2021.26.23.2100447 (PMC8193991; doi:10.2807/1560-7917.ES.2021.26.23.2100447)
Supplement: Supplement_S1 [file 2100447_Supplement_S1.xlsx]

## Sheet: Supplement_S1
This supplementary material is hosted by Eurosurveillance as supporting information alongside the article Â«Â The SARS-CoV-2 B.1.351 lineage (variant Î²) is outgrowing the B.1.1.7 lineage ( variant Î±) in French regions in April 2021Â Â» on behalf of the authors who remain responsible for the accuracy and appropriateness of the content. The same standards for ethics	copyright	attributions and permissions as for the article apply. Supplements are not edited by Eurosurveillance and the journal is not responsible for the maintenance of any links or email addresses provided therein.;;;;;;;;;;;;;;;;;;;;;;;;;;;
;;;;;;;;;;;;;;;;;;;;;;;;;;;
strain;virus;gisaid_epi_isl;genbank_accession;date;region;country;division;location;region_exposure;country_exposure;division_exposure;segment;length;host;age;sex;Nextstrain_clade;pango_lineage;GISAID_clade;originating_lab;submitting_lab;authors;url;title;paper_url;date_submitted;purpose_of_sequencing
France/ARA-CERBAHC-JH7VB-S28/2021;ncov;EPI_ISL_2323016;?;2021-03-30;Europe;France;Auvergne-RhÃ´ne-Alpes;;Europe;France;Auvergne-RhÃ´ne-Alpes;genome;29881;Human;53;Female;20I/501Y.V1;B.1.1.7;GRY;cerballiance-ARA;Cerba lab;Emmanuel Lecorche et al;https://www.gisaid.org;?;?;2021-05-28;NA
France/HDF-CERBAHC-20210408-S23/2021;ncov;EPI_ISL_2094417;?;2021-03-30;Europe;France;Hauts de France;;Europe;France;Hauts de France;genome;29884;Human;42;Female;20I/501Y.V1;B.1.1.7;GRY;cerballiance-HDF;Cerba lab;Emmanuel Lecorche et al;https://www.gisaid.org;?;?;2021-05-14;NA
France/HDF-CERBAHC-20210408-S27/2021;ncov;EPI_ISL_2094418;?;2021-03-30;Europe;France;Hauts de France;;Europe;France;Hauts de France;genome;29872;Human;32;Female;20I/501Y.V1;B.1.1.7;GRY;cerballiance-HDF;Cerba lab;Emmanuel Lecorche et al;https://www.gisaid.org;?;?;2021-05-14;NA
France/HDF-CERBAHC-20210408-S33/2021;ncov;EPI_ISL_2094419;?;2021-03-30;Europe;France;Hauts de France;;Europe;France;Hauts de France;genome;29883;Human;74;Female;20I/501Y.V1;B.1.1.7;GRY;cerballiance-HDF;Cerba lab;Emmanuel Lecorche et al;https://www.gisaid.org;?;?;2021-05-14;NA
France/HDF-CERBAHC-20210408-S36/2021;ncov;EPI_ISL_2094420;?;2021-03-30;Europe;France;Hauts de France;;Europe;France;Hauts de France;genome;29884;Human;5;Male;20I/501Y.V1;B.1.1.7;GRY;cerballiance-HDF;Cerba lab;Emmanuel Lecorche et al;https://www.gisaid.org;?;?;2021-05-14;NA
France/HDF-CERBAHC-20210408-S9/2021;ncov;EPI_ISL_2094421;?;2021-03-30;Europe;France;Hauts de France;;Europe;France;Hauts de France;genome;29881;Human;32;Female;20I/501Y.V1;B.1.1.7;GRY;cerballiance-HDF;Cerba lab;Emmanuel Lecorche et al;https://www.gisaid.org;?;?;2021-05-14;NA
France/HDF-CERBAHC-JH7VB-S39/2021;ncov;EPI_ISL_2323006;?;2021-03-30;Europe;France;Hauts de France;;Europe;France;Hauts de France;genome;29884;Human;17;Female;20I/501Y.V1;B.1.1.7;GRY;cerballiance-HDF;Cerba lab;Emmanuel Lecorche et al;https://www.gisaid.org;?;?;2021-05-28;NA
France/HDF-CERBAHC-JH7VB-S40/2021;ncov;EPI_ISL_2323009;?;2021-03-30;Europe;France;Hauts de France;;Europe;France;Hauts de France;genome;29881;Human;51;Female;20I/501Y.V1;B.1.1.7;GRY;cerballiance-HDF;Cerba lab;Emmanuel Lecorche et al;https://www.gisaid.org;?;?;2021-05-28;NA
France/HDF-CERBAHC-JH7VB-S6/2021;ncov;EPI_ISL_2323011;?;2021-03-30;Europe;France;Hauts de France;;Europe;France;Hauts de France;genome;29884;Human;27;Male;20I/501Y.V1;B.1.1.7;GRY;cerballiance-HDF;Cerba lab;Emmanuel Lecorche et al;https://www.gisaid.org;?;?;2021-05-28;NA
France/IDF-CERBAHC-202100405-S40/2021;ncov;EPI_ISL_1788202;?;2021-03-30;Europe;France;Ile de France;;Europe;France;Ile de France;genome;29884;Human;44;Female;20I/501Y.V1;B.1.1.7;GRY;Cerballiance IDF Lisses;Cerba lab;BÃ©nÃ©dicte Roquebert et al;https://www.gisaid.org;?;?;2021-04-29;NA
France/IDF-CERBAHC-20210405-S73/2021;ncov;EPI_ISL_1788203;?;2021-03-30;Europe;France;Ile de France;;Europe;France;Ile de France;genome;29884;Human;47;Female;20I/501Y.V1;B.1.1.7;GRY;Cerballiance IDF Lisses;Cerba lab;BÃ©nÃ©dicte Roquebert et al;https://www.gisaid.org;?;?;2021-04-29;NA
France/IDF-CERBAHC-20210408-S11/2021;ncov;EPI_ISL_2094422;?;2021-03-30;Europe;France;Ile de France;;Europe;France;Ile de France;genome;29884;Human;22;Female;20I/501Y.V1;B.1.1.7;GRY;cerballiance-IDF;Cerba lab;Emmanuel Lecorche et al;https://www.gisaid.org;?;?;2021-05-14;NA
France/IDF-CERBAHC-20210408-S18/2021;ncov;EPI_ISL_2094423;?;2021-03-30;Europe;France;Ile de France;;Europe;France;Ile de France;genome;29880;Human;37;Male;20I/501Y.V1;B.1.1.7;GRY;cerballiance-IDF;Cerba lab;Emmanuel Lecorche et al;https://www.gisaid.org;?;?;2021-05-14;NA
France/IDF-CERBAHC-20210408-S21/2021;ncov;EPI_ISL_2094424;?;2021-03-30;Europe;France;Ile de France;;Europe;France;Ile de France;genome;29879;Human;51;Female;20I/501Y.V1;B.1.1.7;GRY;cerballiance-IDF;Cerba lab;Emmanuel Lecorche et al;https://www.gisaid.org;?;?;2021-05-14;NA
France/IDF-CERBAHC-20210408-S22/2021;ncov;EPI_ISL_2094425;?;2021-03-30;Europe;France;Ile de France;;Europe;France;Ile de France;genome;29884;Human;34;Male;20I/501Y.V1;B.1.1.7;GRY;cerballiance-IDF;Cerba lab;Emmanuel Lecorche et al;https://www.gisaid.org;?;?;2021-05-14;NA
France/IDF-CERBAHC-20210408-S26/2021;ncov;EPI_ISL_2094426;?;2021-03-30;Europe;France;Ile de France;;Europe;France;Ile de France;genome;29873;Human;52;Male;20I/501Y.V1;B.1.1.7;GRY;cerballiance-IDF;Cerba lab;Emmanuel Lecorche et al;https://www.gisaid.org;?;?;2021-05-14;NA
France/IDF-CERBAHC-20210408-S28/2021;ncov;EPI_ISL_2094427;?;2021-03-30;Europe;France;Ile de France;;Europe;France;Ile de France;genome;29884;Human;66;Male;20I/501Y.V1;B.1.1.7;GRY;cerballiance-IDF;Cerba lab;Emmanuel Lecorche et al;https://www.gisaid.org;?;?;2021-05-14;NA
France/IDF-CERBAHC-20210408-S29/2021;ncov;EPI_ISL_2094428;?;2021-03-30;Europe;France;Ile de France;;Europe;France;Ile de France;genome;29900;Human;54;Female;20A;B.1.160;GH;cerballiance-IDF;Cerba lab;Emmanuel Lecorche et al;https://www.gisaid.org;?;?;2021-05-14;NA
France/IDF-CERBAHC-20210408-S30/2021;ncov;EPI_ISL_2094429;?;2021-03-30;Europe;France;Ile de France;;Europe;France;Ile de France;genome;29878;Human;49;Male;20I/501Y.V1;B.1.1.7;GRY;cerballiance-IDF;Cerba lab;Emmanuel Lecorche et al;https://www.gisaid.org;?;?;2021-05-14;NA
France/IDF-CERBAHC-20210408-S31/2021;ncov;EPI_ISL_2094430;?;2021-03-30;Europe;France;Ile de France;;Europe;France;Ile de France;genome;29880;Human;23;Male;20I/501Y.V1;B.1.1.7;GRY;cerballiance-IDF;Cerba lab;Emmanuel Lecorche et al;https://www.gisaid.org;?;?;2021-05-14;NA
France/IDF-CERBAHC-20210408-S32/2021;ncov;EPI_ISL_2094431;?;2021-03-30;Europe;France;Ile de France;;Europe;France;Ile de France;genome;29856;Human;35;Male;20I/501Y.V1;B.1.1.7;GRY;cerballiance-IDF;Cerba lab;Emmanuel Lecorche et al;https://www.gisaid.org;?;?;2021-05-14;NA
France/IDF-CERBAHC-20210408-S42/2021;ncov;EPI_ISL_2094432;?;2021-03-30;Europe;France;Ile de France;;Europe;France;Ile de France;genome;29883;Human;21;Male;20I/501Y.V1;B.1.1.7;GRY;cerballiance-IDF;Cerba lab;Emmanuel Lecorche et al;https://www.gisaid.org;?;?;2021-05-14;NA
France/IDF-CERBAHC-20210408-S45/2021;ncov;EPI_ISL_2094433;?;2021-03-30;Europe;France;Ile de France;;Europe;France;Ile de France;genome;29873;Human;55;Male;19B;A.27;S;cerballiance-IDF;Cerba lab;Emmanuel Lecorche et al;https://www.gisaid.org;?;?;2021-05-14;NA
France/IDF-CERBAHC-20210408-S46/2021;ncov;EPI_ISL_2094434;?;2021-03-30;Europe;France;Ile de France;;Europe;France;Ile de France;genome;29878;Human;38;Female;20I/501Y.V1;B.1.1.7;GRY;cerballiance-IDF;Cerba lab;Emmanuel Lecorche et al;https://www.gisaid.org;?;?;2021-05-14;NA
France/IDF-CERBAHC-20210408-S47/2021;ncov;EPI_ISL_2094435;?;2021-03-30;Europe;France;Ile de France;;Europe;France;Ile de France;genome;29885;Human;55;Male;20H/501Y.V2;B.1.351.2;GH;cerballiance-IDF;Cerba lab;Emmanuel Lecorche et al;https://www.gisaid.org;?;?;2021-05-14;NA
France/IDF-CERBAHC-20210408-S8/2021;ncov;EPI_ISL_2094436;?;2021-03-30;Europe;France;Ile de France;;Europe;France;Ile de France;genome;29879;Human;40;Male;20A;B.1.525;G;cerballiance-IDF;Cerba lab;Emmanuel Lecorche et al;https://www.gisaid.org;?;?;2021-05-14;NA
France/IDF-CERBAHC-JH7VB-S23/2021;ncov;EPI_ISL_2323013;?;2021-03-30;Europe;France;Ile de France;;Europe;France;Ile de France;genome;29882;Human;42;Male;20H/501Y.V2;B.1.351;GH;cerballiance-IDF;Cerba lab;Emmanuel Lecorche et al;https://www.gisaid.org;?;?;2021-05-28;NA
France/IDF-CERBAHC-JH7VB-S24/2021;ncov;EPI_ISL_2323014;?;2021-03-30;Europe;France;Ile de France;;Europe;France;Ile de France;genome;29873;Human;45;Male;20H/501Y.V2;B.1.351;GH;cerballiance-IDF;Cerba lab;Emmanuel Lecorche et al;https://www.gisaid.org;?;?;2021-05-28;NA
France/IDF-CERBAHC-JH7VB-S29/2021;ncov;EPI_ISL_2323010;?;2021-03-30;Europe;France;Ile de France;;Europe;France;Ile de France;genome;29885;Human;27;Male;20H/501Y.V2;B.1.351.2;GH;cerballiance-IDF;Cerba lab;Emmanuel Lecorche et al;https://www.gisaid.org;?;?;2021-05-28;NA
France/IDF-CERBAHC-JH7VB-S30/2021;ncov;EPI_ISL_2323015;?;2021-03-30;Europe;France;Ile de France;;Europe;France;Ile de France;genome;29879;Human;35;Male;20A;B.1.525;G;cerballiance-IDF;Cerba lab;Emmanuel Lecorche et al;https://www.gisaid.org;?;?;2021-05-28;NA
France/IDF-CERBAHC-JH7VB-S31/2021;ncov;EPI_ISL_2323007;?;2021-03-30;Europe;France;Ile de France;;Europe;France;Ile de France;genome;29878;Human;35;Female;20I/501Y.V1;B.1.1.7;GRY;cerballiance-IDF;Cerba lab;Emmanuel Lecorche et al;https://www.gisaid.org;?;?;2021-05-28;NA
France/IDF-CERBAHC-JH7VB-S36/2021;ncov;EPI_ISL_2323008;?;2021-03-30;Europe;France;Ile de France;;Europe;France;Ile de France;genome;29884;Human;13;Female;20I/501Y.V1;B.1.1.7;GRY;cerballiance-IDF;Cerba lab;Emmanuel Lecorche et al;https://www.gisaid.org;?;?;2021-05-28;NA
France/IDF-CERBAHC-JH7VB-S37/2021;ncov;EPI_ISL_2323012;?;2021-03-30;Europe;France;Ile de France;;Europe;France;Ile de France;genome;29884;Human;21;Male;20I/501Y.V1;B.1.1.7;GRY;cerballiance-IDF;Cerba lab;Emmanuel Lecorche et al;https://www.gisaid.org;?;?;2021-05-28;NA
France/NOR-CERBAHC-20210411-S24/2021;ncov;EPI_ISL_1547506;?;2021-03-30;Europe;France;Normandie;;Europe;France;Normandie;genome;29804;Human;66;Male;20A;B.1.525;G;Cerballiance Pont Audemer;Cerba Lab;HaÃ¯m-Boukobza S et al;https://www.gisaid.org;?;?;2021-04-12;NA
France/PAC-CERBAHC-20210408-S17/2021;ncov;EPI_ISL_2094437;?;2021-03-30;Europe;France;Provence-Alpes-CÃ´te d'Azur;;Europe;France;Provence-Alpes-CÃ´te d'Azur;genome;29884;Human;69;Male;20I/501Y.V1;B.1.1.7;GRY;cerballiance-PACA;Cerba lab;Emmanuel Lecorche et al;https://www.gisaid.org;?;?;2021-05-14;NA
France/PAC-CERBAHC-20210408-S37/2021;ncov;EPI_ISL_2094438;?;2021-03-30;Europe;France;Provence-Alpes-CÃ´te d'Azur;;Europe;France;Provence-Alpes-CÃ´te d'Azur;genome;29879;Human;56;Female;20I/501Y.V1;B.1.1.7;GR;cerballiance-PACA;Cerba lab;Emmanuel Lecorche et al;https://www.gisaid.org;?;?;2021-05-14;NA
