# Supplementary material for: The SARS-CoV-2 B.1.351 lineage (VOC β) is outgrowing the B.1.1.7 lineage (VOC α) in some French regions in April 2021
Source: Euro Surveill. 2021 Jun 10;26(23):2100447. doi: 10.2807/1560-7917.ES.2021.26.23.2100447 (PMC8193991; doi:10.2807/1560-7917.ES.2021.26.23.2100447)
Supplement: Supplementary_TableS1 [file 2100447_Supplementary_TableS1.xlsx]

## Sheet: Final
Région SpF	Sexe	Age	code postal	CLADES
ARA	M	8	4100	20A/214 Ins
ARA	M	39	71530	20A.EU2
ARA	F	44	4100	20A/484K (B.1.525)
ARA	F	48	21240	20E(EU1)
ARA	F	18	38070	20H/501Y.V2
ARA	M	41	42320	20H/501Y.V2
ARA	F	30	4100	20I/501Y.V1
ARA	F	53	4000	20I/501Y.V1
ARA	F	56	4000	20I/501Y.V1
ARA	M	59	4000	20I/501Y.V1
ARA	M	24	21000	20I/501Y.V1
ARA	M	22	69007	20I/501Y.V1
ARA	F	67	38440	20I/501Y.V1
ARA	M	47	43200	20I/501Y.V1
ARA	F	24	21000	20I/501Y.V1
ARA	F	46	38540	20I/501Y.V1
ARA	F	47		20I/501Y.V1
ARA	M	45	21800	20I/501Y.V1
ARA	M	67	43200	20I/501Y.V1
ARA	M	23	21000	20I/501Y.V1
ARA	F	28	69003	20I/501Y.V1
ARA	F	60	42700	20I/501Y.V1
ARA	F	43	38440	20I/501Y.V1
ARA	M	58	71250	20I/501Y.V1
ARA	M	40	69008	20I/501Y.V1
ARA	M	35	38070	20I/501Y.V1
ARA	M	25	69008	20I/501Y.V1
ARA	M	34	69003	20I/501Y.V1
ARA	M	19	21000	20I/501Y.V1
ARA	F	74	71390	20I/501Y.V1
ARA	M	35	38540	20I/501Y.V1
ARA	M	55	38138	20I/501Y.V1
ARA	M	50	42330	20I/501Y.V1
ARA	M	82	38540	20I/501Y.V1
ARA	F	83	38540	20I/501Y.V1
ARA	F	40	38200	20I/501Y.V1
ARA	F	31	69200	20I/501Y.V1
ARA	F	70	38290	20I/501Y.V1
ARA	F	46	38070	20I/501Y.V1
ARA	F	26		20I/501Y.V1
ARA	M	55	21000	20I/501Y.V1
ARA	F	42	21000	20I/501Y.V1
ARA	F	61	21000	20I/501Y.V1
ARA	M	35	42700	20I/501Y.V1
ARA	M	62	91270	20I/501Y.V1
ARA	M	47	42000	20I/501Y.V1
ARA	M	18	71530	20I/501Y.V1
ARA	F	16	38440	20I/501Y.V1
ARA	F	52	69001	20I/501Y.V1
ARA	F	18	69003	20I/501Y.V1
ARA	M	16	69960	20I/501Y.V1
BRE	M	39	56480	20I/501Y.V1
CVL	M	38	37300	20A
CVL	M	16	37190	20I/501Y.V1
CVL	F	45	37300	20I/501Y.V1
CVL	F	76	37000	20I/501Y.V1
CVL	F	83	41260	20I/501Y.V1
CVL	F	37	41260	20I/501Y.V1
CVL	M	51	41260	20I/501Y.V1
HDF	F	39	59016	20A/214 Ins
HDF	F	17	76220	20A
HDF	F	62	59016	20A/214 Ins
HDF	F	41	59016	20A.EU2
HDF	M	25	60480	20A.EU2
HDF	M	13	60250	20A.EU2
HDF	M	35	59016	20A/214 Ins
HDF	F	49	60750	20H/501Y.V2
HDF	F	6	59016	20H/501Y.V2
HDF	M	37	60000	20I/501Y.V1
HDF	M	27	60100	20I/501Y.V1
HDF	M	15	60600	20I/501Y.V1
HDF	F	59	62000	20I/501Y.V1
HDF	F	44	62000	20I/501Y.V1
HDF	M	20	62000	20I/501Y.V1
HDF	F	66	59016	20I/501Y.V1
HDF	M	72	59016	20I/501Y.V1
HDF	F	58	59016	20I/501Y.V1
HDF	M	55	59016	20I/501Y.V1
HDF	M	55	59016	20I/501Y.V1
HDF	M	45	59016	20I/501Y.V1
HDF	M	43	59016	20I/501Y.V1
HDF	F	36	59016	20I/501Y.V1
HDF	M	30	59016	20I/501Y.V1
HDF	F	23	59016	20I/501Y.V1
HDF	F	21	59016	20I/501Y.V1
HDF	F	19	59016	20I/501Y.V1
HDF	F	10	59016	20I/501Y.V1
HDF	M	61	60150	20I/501Y.V1
HDF	F	42	60210	20I/501Y.V1
HDF	F	12	60120	20I/501Y.V1
HDF	F	64	60120	20I/501Y.V1
HDF	F	51	60120	20I/501Y.V1
HDF	M	36	60120	20I/501Y.V1
HDF	F	17	60600	20I/501Y.V1
HDF	F	53	76220	20I/501Y.V1
HDF	F	42	76220	20I/501Y.V1
HDF	M	38	60730	20I/501Y.V1
HDF	M	39	60730	20I/501Y.V1
HDF	M	5	60120	20I/501Y.V1
HDF	F	32	80300	20I/501Y.V1
HDF	F	32	80300	20I/501Y.V1
HDF	F	74	80250	20I/501Y.V1
HDF	F	51	80250	20I/501Y.V1
HDF	F	75	60150	20I/501Y.V1
HDF	F	57	60200	20I/501Y.V1
HDF	F	71	60490	20I/501Y.V1
HDF	M	48	59016	20J/501Y.V3
IDF	F	44	91200	19B/501Y
IDF	M	55	75020	19B/501Y
IDF	M	22	95360	19B/501Y
IDF	F	57	78340	20A/214 Ins
IDF	F	43	95100	20A/484K (B.1)
IDF	F	20	75020	20I/501Y.V1
IDF	M	55	93140	20I/501Y.V1
IDF	M	52	95280	20A/214 Ins
IDF	M	31	91550	20I/501Y.V1
IDF	F	36	75008	20A/214 Ins
IDF	M	30	91630	20A/ B.1.36.31
IDF	F	62	91300	20A.EU2
IDF	F	54	93300	20A.EU2
IDF	F	26	91630	20A/ B.1.36.31
IDF	M	25	75020	20A/484K (B.1.525)
IDF	M	30	78370	20A/484K (B.1.525)
IDF	F	35	95220	20A/484K (B.1.525)
IDF	M	22	91130	20A/484K (B.1.525)
IDF	M	50	91200	20A/484K (B.1.525)
IDF	M	46	91080	20A/484K (B.1.525)
IDF	M	38	91650	20A/484K (B.1.525)
IDF	M	47	75014	20A/484K (B.1.177)
IDF	M	16	75020	20A/484K (B.1.525)
IDF	F	30	75011	20A/484K (B.1.525)
IDF	M	16	77290	20A/484K (B.1.525)
IDF	F	49	77310	20A/484K (B.1.525)
IDF	M	39	91130	20A/484K (B.1.525)
IDF	M	40	93300	20A/484K (B.1.525)
IDF	M	35	93460	20A/484K (B.1.525)
IDF	M	34	93260	20A/484K (B.1.525)
IDF	M	70	78480	20A/214 Ins
IDF	F	15	75008	20I/501Y.V1
IDF	M	52	75010	20C
IDF	M	12	91280	20H/501Y.V2
IDF	F	85	91790	20H/501Y.V2
IDF	M	21	95000	20H/501Y.V2
IDF	F	27	78360	20H/501Y.V2
IDF	F	54	75012	20H/501Y.V2
IDF	M	47	78190	20H/501Y.V2
IDF	F	26	91260	20H/501Y.V2
IDF	F	34	94270	20H/501Y.V2
IDF	M	21	91080	20H/501Y.V2
IDF	F	41	92160	20H/501Y.V2
IDF	M	27	75012	20H/501Y.V2
IDF	M	45	75014	20H/501Y.V2
IDF	F	55	95280	20H/501Y.V2
IDF	F	26	93230	20H/501Y.V2
IDF	M	28	75014	20H/501Y.V2
IDF	M	51	75014	20H/501Y.V2
IDF	M	27	75014	20H/501Y.V2
IDF	M	22	75014	20H/501Y.V2
IDF	M	31	75014	20H/501Y.V2
IDF	M	38	75014	20H/501Y.V2
IDF	F	42	75014	20H/501Y.V2
IDF	M	42	75014	20H/501Y.V2
IDF	M	55	75014	20H/501Y.V2
IDF	M	12	78260	20H/501Y.V2
IDF	M	53	95170	20H/501Y.V2
IDF	M	26	77176	20I/501Y.V1
IDF	M	29	91000	20I/501Y.V1
IDF	F	24	91120	20I/501Y.V1
IDF	M	17	91140	20I/501Y.V1
IDF	M	57	91150	20I/501Y.V1
IDF	M	29	91160	20I/501Y.V1
IDF	F	41	91160	20I/501Y.V1
IDF	M	19	91170	20I/501Y.V1
IDF	F	44	91170	20I/501Y.V1
IDF	M	21	91260	20I/501Y.V1
IDF	F	40	91260	20I/501Y.V1
IDF	M	14	91300	20I/501Y.V1
IDF	F	20	91300	20I/501Y.V1
IDF	M	21	91300	20I/501Y.V1
IDF	F	30	91300	20I/501Y.V1
IDF	M	57	91300	20I/501Y.V1
IDF	F	47	91310	20I/501Y.V1
IDF	F	83	91310	20I/501Y.V1
IDF	F	11	91390	20I/501Y.V1
IDF	M	26	91390	20I/501Y.V1
IDF	F	67	91390	20I/501Y.V1
IDF	F	70	91390	20I/501Y.V1
IDF	F	44	91400	20I/501Y.V1
IDF	M	43	91430	20I/501Y.V1
IDF	F	60	91450	20I/501Y.V1
IDF	M	21	91540	20I/501Y.V1
IDF	F	22	91560	20I/501Y.V1
IDF	F	64	91600	20I/501Y.V1
IDF	F	52	91620	20I/501Y.V1
IDF	F	73	91620	20I/501Y.V1
IDF	F	59	91650	20I/501Y.V1
IDF	M	50	91770	20I/501Y.V1
IDF	M	95	91770	20I/501Y.V1
IDF	F	64	91780	20I/501Y.V1
IDF	M	6	91790	20I/501Y.V1
IDF	F	36	91790	20I/501Y.V1
IDF	M	23	93320	20I/501Y.V1
IDF	F	10	94200	20I/501Y.V1
IDF	F	11	94270	20I/501Y.V1
IDF	F	25	94400	20I/501Y.V1
IDF	F	54	95550	20I/501Y.V1
IDF	M	59	78260	20I/501Y.V1
IDF	M	36	78560	20I/501Y.V1
IDF	M	45	94550	20I/501Y.V1
IDF	F	37	77400	20I/501Y.V1
IDF	M	47	75010	20I/501Y.V1
IDF	F	30	95800	20I/501Y.V1
IDF	M	67	95800	20I/501Y.V1
IDF	M	60	78340	20I/501Y.V1
IDF	F	35	78340	20I/501Y.V1
IDF	M	59	95100	20I/501Y.V1
IDF	M	23	95100	20I/484
IDF	M	28	95100	20I/501Y.V1
IDF	M	27	78340	20I/501Y.V1
IDF	M	45	95800	20I/501Y.V1
IDF	F	45	95800	20I/501Y.V1
IDF	M	40	78200	20I/501Y.V1
IDF	F	8	78200	20I/501Y.V1
IDF	F	48	78280	20I/501Y.V1
IDF	F	67	78200	20I/501Y.V1
IDF	F	19	78500	20I/501Y.V1
IDF	M	49	78190	20I/501Y.V1
IDF	F	39	78520	20I/501Y.V1
IDF	M	20	78520	20I/501Y.V1
IDF	M	57	78520	20I/501Y.V1
IDF	F	50	91600	20I/501Y.V1
IDF	F	23	91080	20I/501Y.V1
IDF	M	17	91280	20I/501Y.V1
IDF	F	45	91550	20I/501Y.V1
IDF	F	35	91280	20I/501Y.V1
IDF	M	54	91270	20I/501Y.V1
IDF	F	7	91200	20I/501Y.V1
IDF	M	27	77310	20I/501Y.V1
IDF	F	19	94190	20I/501Y.V1
IDF	F	25	94190	20I/501Y.V1
IDF	M	39	92160	20I/501Y.V1
IDF	F	26	92160	20I/501Y.V1
IDF	F	92	92160	20I/501Y.V1
IDF	F	48	92160	20I/501Y.V1
IDF	M	52	77330	20I/501Y.V1
IDF	M	66	93300	20I/501Y.V1
IDF	F	13	93500	20I/501Y.V1
IDF	M	37	75019	20I/501Y.V1
IDF	M	21	75020	20I/501Y.V1
IDF	F	35	75015	20I/501Y.V1
IDF	M	35	77400	20I/501Y.V1
IDF	M	27	75020	20I/501Y.V1
IDF	F	51	77126	20I/501Y.V1
IDF	F	90	75017	20I/501Y.V1
IDF	M	54	75017	20I/501Y.V1
IDF	M	37	93250	20I/501Y.V1
IDF	M	21	75014	20I/501Y.V1
IDF	M	62	95280	20I/501Y.V1
IDF	M	34	75008	20I/501Y.V1
IDF	M	19	75014	20I/501Y.V1
IDF	M	42	75006	20I/501Y.V1
IDF	M	53	75011	20I/501Y.V1
IDF	M	29	95130	20I/501Y.V1
IDF	F	29	95130	20I/501Y.V1
IDF	F	48	75006	20I/501Y.V1
IDF	F	38	75014	20I/501Y.V1
IDF	F	25	75014	20I/501Y.V1
IDF	F	57	75014	20I/501Y.V1
IDF	M	35	75014	20I/501Y.V1
IDF	F	42	75014	20I/501Y.V1
IDF	M	7	75014	20I/501Y.V1
IDF	M	40	75014	20I/501Y.V1
IDF	M	63	75014	20I/501Y.V1
IDF	F	24	75014	20I/501Y.V1
IDF	F	51	75014	20I/501Y.V1
IDF	M	46	75014	20I/501Y.V1
IDF	F	24	75014	20I/501Y.V1
IDF	M	16	75014	20I/501Y.V1
IDF	M	18	75014	20I/501Y.V1
IDF	F	43	75009	20I/501Y.V1
IDF	M	2	75006	20I/484
IDF	M	6	75014	20I/501Y.V1
IDF	M	36	75014	20I/501Y.V1
IDF	F	18	75014	20I/501Y.V1
IDF	M	56	93150	20I/501Y.V1
IDF	M	60	93150	20I/501Y.V1
IDF	M	29	75009	20I/501Y.V1
IDF	F	22	93140	20I/501Y.V1
IDF	F	38	75020	20I/501Y.V1
IDF	F	27	59650	20I/501Y.V1
IDF	M	42	78150	20I/501Y.V1
IDF	M	56	78200	20I/501Y.V1
IDF	M	55	78210	20I/501Y.V1
IDF	F	43	78260	20I/501Y.V1
IDF	F	32	78300	20I/501Y.V1
IDF	M	49	78300	20I/501Y.V1
IDF	M	20	78340	20I/501Y.V1
IDF	F	12	78520	20I/501Y.V1
IDF	M	74	78520	20I/501Y.V1
IDF	F	41	78570	20I/501Y.V1
IDF	F	47	78640	20I/501Y.V1
IDF	F	59	78640	20I/501Y.V1
IDF	M	49	78650	20I/501Y.V1
IDF	M	56	78770	20I/501Y.V1
IDF	M	23	78890	20I/501Y.V1
IDF	M	42	78990	20I/501Y.V1
IDF	F	7	95160	20I/501Y.V1
IDF	F	13	95170	20I/501Y.V1
IDF	M	25	95170	20I/501Y.V1
IDF	F	32	95170	20I/501Y.V1
IDF	M	34	95170	20I/501Y.V1
IDF	F	34	95170	20I/501Y.V1
IDF	M	45	95170	20I/501Y.V1
IDF	M	50	95170	20I/501Y.V1
IDF	M	15	95360	20I/501Y.V1
IDF	F	40	95360	20I/501Y.V1
IDF	M	43	95360	20I/501Y.V1
IDF	M	49	94600	20I/501Y.V1
IDF	M	23	91000	20I/501Y.V1
IDF	F	16	93350	20I/501Y.V1
IDF	M	35	91200	20J/501Y.V3
NOR	M	35	50400	20A (B.1.427)
NOR	M	66	75116	20A/484K (B.1.525)
NOR	F	47	27000	20A
NOR	M	43	14050	20A/214 Ins
NOR	F	77	27300	20A/484K (B.1.525)
NOR	M	53	27000	20H/501Y.V2
NOR	F	17	50400	20H/501Y.V2
NOR	M	45	50500	20H/501Y.V2
NOR	M	37	27300	20I/501Y.V1
NOR	F	51	27000	20I/501Y.V1
NOR	F	76	27000	20I/501Y.V1
NOR	F	59	27190	20I/501Y.V1
NOR	M	25	27000	20I/501Y.V1
NOR	F	75	50400	20I/501Y.V1
NOR	F	42	50400	20I/501Y.V1
NOR	M	42	14800	20I/501Y.V1
NOR	M	50	76600	20I/501Y.V1
NOR	F	30	14050	20I/501Y.V1
NOR	F	79	14160	20I/501Y.V1
NOR	M	55	14100	20I/501Y.V1
NOR	M	64	14050	20I/501Y.V1
NOR	F	90	76760	20I/501Y.V1
NOR	M	19	14100	20I/501Y.V1
NOR	M	59	14100	20I/501Y.V1
NOR	F	65	14100	20I/501Y.V1
NOR	F	16	14000	20I/501Y.V1
NOR	M	59	76530	20I/501Y.V1
NOR	M	50	27310	20I/501Y.V1
NOR	M	17	14113	20I/501Y.V1
NOR	F	51	14800	20I/501Y.V1
NOR	M	18	27210	20I/501Y.V1
NOR	F	52	27210	20I/501Y.V1
NOR	F	16	76113	20I/501Y.V1
NOR	F	45	14100	20I/501Y.V1
NOR	F	12	14100	20I/501Y.V1
NOR	F	53	14100	20I/501Y.V1
NOR	F	51	27500	20I/501Y.V1
NOR	M	50	27500	20I/501Y.V1
NOR	F	28	27500	20I/501Y.V1
OCC	F	49	31650	20A/214 Ins
OCC	M	14	65350	20A/214 Ins
OCC	F	37	65000	20I/501Y.V1
OCC	M	69	31330	20I/501Y.V1
OCC	M	35	47240	20I/501Y.V1
OCC	F	33	31400	20I/501Y.V1
OCC	F	38	31430	20I/501Y.V1
OCC	F	20	65000	20I/501Y.V1
OCC	M	40	31700	20I/501Y.V1
OCC	F	71	31290	20I/501Y.V1
OCC	F	39	65000	20I/501Y.V1
OCC	M	29	31360	20I/501Y.V1
OCC	M	11	65000	20I/501Y.V1
OCC	F	38	65360	20I/501Y.V1
OCC	M	27	31300	20I/501Y.V1
OCC	F	18	31390	20I/501Y.V1
OCC	M	25	65800	20I/501Y.V1
OCC	M	72	31150	20I/501Y.V1
OCC	F	41	65000	20I/501Y.V1
OCC	F	46	65100	20I/501Y.V1
OCC	M	76	31390	20I/501Y.V1
OCC	F	85	65360	20I/501Y.V1
OCC	M	37	31140	20I/501Y.V1
OCC	M	54	65360	20I/501Y.V1
OCC	F	68	31150	20I/501Y.V1
OCC	M	44	65350	20I/501Y.V1
OCC	F	86	65000	20I/501Y.V1
OCC	F	64	31330	20I/501Y.V1
OCC	F	9	65350	20I/501Y.V1
OCC	F	7	65000	20I/501Y.V1
PACA	M	62	6390	20A.EU2
PACA	F	71	6700	20A.EU2
PACA	F	42	13190	20A.EU2
PACA	M	34	13170	20A/484K (B.1.525)
PACA	F	72	13002	20A/484K (B.1.525)
PACA	F	32	13003	20A/484K (B.1.525)
PACA	M	80	13170	20I/501Y.V1
PACA	F	92	13004	20C
PACA	F	69	13003	20E(EU1)
PACA	M	30	6300	20H/501Y.V2
PACA	M	35	13004	20H/501Y.V2
PACA	F	34	13004	20H/501Y.V2
PACA	M	26	13002	20H/501Y.V2
PACA	M	76	13006	20H/501Y.V2
PACA	F	28	13002	20H/501Y.V2
PACA	F	76	6000	20I/501Y.V1
PACA	M	38	6000	20I/501Y.V1
PACA	M	27	6000	20I/501Y.V1
PACA	F	76	6100	20I/501Y.V1
PACA	F	66	6130	20I/501Y.V1
PACA	F	62	6130	20I/501Y.V1
PACA	F	10	6130	20I/501Y.V1
PACA	M	56	6140	20I/501Y.V1
PACA	F	54	6200	20I/501Y.V1
PACA	M	52	6200	20I/501Y.V1
PACA	M	45	6200	20I/501Y.V1
PACA	M	28	6200	20I/501Y.V1
PACA	M	24	6200	20I/501Y.V1
PACA	F	24	6200	20I/501Y.V1
PACA	F	34	6270	20I/501Y.V1
PACA	M	73	6300	20I/501Y.V1
PACA	F	70	6300	20I/501Y.V1
PACA	M	58	6300	20I/501Y.V1
PACA	M	38	6300	20I/501Y.V1
PACA	F	26	6300	20I/501Y.V1
PACA	F	16	6300	20I/501Y.V1
PACA	F	24	6340	20I/501Y.V1
PACA	M	11	6340	20I/501Y.V1
PACA	F	66	6390	20I/501Y.V1
PACA	M	52	6390	20I/501Y.V1
PACA	F	44	6390	20I/501Y.V1
PACA	M	18	6390	20I/501Y.V1
PACA	M	63	6410	20I/501Y.V1
PACA	F	85	6440	20I/501Y.V1
PACA	F	59	6440	20I/501Y.V1
PACA	F	49	6440	20I/501Y.V1
PACA	M	67	6500	20I/501Y.V1
PACA	M	39	6500	20I/501Y.V1
PACA	F	57	6670	20I/501Y.V1
PACA	M	59	6700	20I/501Y.V1
PACA	F	10	6700	20I/501Y.V1
PACA	M	52	6800	20I/501Y.V1
PACA	F	40	6800	20I/501Y.V1
PACA	F	38	6800	20I/501Y.V1
PACA	F	73	51100	20I/501Y.V1
PACA	M	84	83120	20I/501Y.V1
PACA	F	72	83120	20I/501Y.V1
PACA	M	70	83120	20I/501Y.V1
PACA	F	57	83120	20I/501Y.V1
PACA	M	38	83120	20I/501Y.V1
PACA	F	17	83120	20I/501Y.V1
PACA	F	66	83310	20I/501Y.V1
PACA	F	54	83310	20I/501Y.V1
PACA	M	21	83310	20I/501Y.V1
PACA	F	68	83380	20I/501Y.V1
PACA	M	56	83380	20I/501Y.V1
PACA	F	27	83380	20I/501Y.V1
PACA	F	92	83600	20I/501Y.V1
PACA	F	89	83700	20I/501Y.V1
PACA	M	77	83990	20I/501Y.V1
PACA	M	62	13016	20I/501Y.V1
PACA	F	67	13009	20I/501Y.V1
PACA	M	50	13009	20I/501Y.V1
PACA	M	61	13002	20I/501Y.V1
PACA	M	59	13009	20I/501Y.V1
PACA	F	31	13011	20I/501Y.V1
PACA	M	38	13016	20I/501Y.V1
PACA	M	75	13016	20I/501Y.V1
PACA	M	19	13007	20I/501Y.V1
PACA	M	25	13008	20I/501Y.V1
PACA	M	25	13007	20I/501Y.V1
PACA	F	19	13003	20I/501Y.V1
PACA	F	72	13011	20I/501Y.V1
PACA	F	31	13003	20I/501Y.V1
PACA	F	38	13011	20I/501Y.V1
PACA	M	6	13011	20I/501Y.V1
PACA	M	52	13008	20I/501Y.V1
PACA	F	8	6200	20J/501Y.V3

## Sheet: SpF
This supplementary material is hosted by Eurosurveillance as supporting information alongside the article « The SARS-CoV-2 B.1.351 lineage (variant β) is outgrowing the B.1.1.7 lineage ( variant α) in French regions in April 2021 » on behalf of the authors who remain responsible for the accuracy and appropriateness of the content. The same standards for ethics, copyright, attributions and permiss…
Region	Data origin	Date	Number Of Samples (N)	20I/501Y.V1 B.1.1.7 (%)	20H/501Y.V2 B.1.351 (%)	20A/484K B.1.525 (%)	20J/501Y.V3 P.1 (%)	20A/214 Ins (%)	Clade 20A.EU2 (%)	20I/484K (%)	Clade 20A (%)	Clade 19B (%)	Clade 20E EU1 (%)	20A/484K B.1 (%)	20A/484K B.1.177.57 (%)	20B/484K B.1.1.318 (%)	Clade 20C (%)	19B/501Y (%)	REFERENCE
all (France)	CERBA	March 30, 2021	478	79.1	7.9	4.4	0.6	2.3	1.9	0.4	1.4	0	0.4	0.3	0.3	0	0.4	0.6	CERBA on GISAID
Hauts-de-France	CERBA	March 30, 2021	48	79.2	4.2	0	2.1	6.2	6.2	0	2.1	0	0	0	0	0	0	0	CERBA on GISAID
Ile-de-France	CERBA	March 30, 2021	215	73.4	11.6	7	0.5	1.9	0.9	0.9	0.9	0	0	0.5	0.5	0	0.5	1.4	CERBA on GISAID
Ile-de-France	Santé Publique France	April 13, 2021	476	83.8	8.4	2.2	1.5	0	0.2	2.4	0.9	0.4	0.2	0	0	0	0	0	https://www.santepubliquefrance.fr/content/download/344221/3028284
Hauts-de-France	CERBA	April 27, 2021	11	10/11	0	0	0	1/11	0	0	0	0	0	0	0	0	0	0	CERBA on GISAID
Ile-de-France	CERBA	April 27, 2021	13	7/13	1/13	1/13	0	0	1/13	0	0	0	0	0	0	3/13	0	0	CERBA on GISAID
