# Supplementary material for: The SARS-CoV-2 B.1.351 lineage (VOC β) is outgrowing the B.1.1.7 lineage (VOC α) in some French regions in April 2021
Source: Euro Surveill. 2021 Jun 10;26(23):2100447. doi: 10.2807/1560-7917.ES.2021.26.23.2100447 (PMC8193991; doi:10.2807/1560-7917.ES.2021.26.23.2100447)
Supplement: Supplementary_data [file 2100447_Supplementary_data.zip]

Archive with 3 entries (2 files):
- data_Eurosurveillance_final/
- data_Eurosurveillance_final/script_eurosurveillance.R
- data_Eurosurveillance_final/data_Eurosurveillance.csv
