# Supplementary material for: The SARS-CoV-2 B.1.351 lineage (VOC β) is outgrowing the B.1.1.7 lineage (VOC α) in some French regions in April 2021
Source: Euro Surveill. 2021 Jun 10;26(23):2100447. doi: 10.2807/1560-7917.ES.2021.26.23.2100447 (PMC8193991; doi:10.2807/1560-7917.ES.2021.26.23.2100447)
Supplement: Supplementary_data [file 2100447_Supplementary_data.zip › data_Eurosurveillance_final/script_eurosurveillance.R]

# This supplementary material is hosted by Eurosurveillance as supporting information 
# alongside the article « The SARS-CoV-2 B.1.351 lineage (variant β) is outgrowing the 
# B.1.1.7 lineage ( variant α) in French regions in April 2021 » on behalf of the authors 
# who remain responsible for the accuracy and appropriateness of the content. The same 
# standards for ethics, copyright, attributions and permissions as for the article apply. 
# Supplements are not edited by Eurosurveillance and the journal is not responsible for 
# the maintenance of any links or email addresses provided therein.

rm(list=ls(all=TRUE)) # clears variables1 
def.par<-par(no.readonly=TRUE) # default graphical parameters
Sys.setlocale("LC_TIME", "en_IN") #use English for dates


library("ggplot2")

library('tidyverse')
library('magrittr')
library('readxl')     
library('reshape')
library("lme4")
library('emmeans')
library('boot')
library('gam')
library("zoo")
library('R0')
library('EpiEstim')
library('incidence')
library('gdata')
library("ggpubr")
library("ggplot2")
library('ggsci')
library('janitor')
library("drc")
library('mixdist')
library('deSolve')
library("texreg")


library(nnet) ### multinomial regression


library(car)

#add the path to the data here
setwd("/home/your_path/")


Df<-read.csv2(file="data_Eurosurveillance.csv",
              header = TRUE,skip=2)

Df$date_labo<-as.Date(Df$date_labo)
Df$date<-as.Date(Df$date_labo)

max(Df$date_labo)

Df$variant<-as.factor(Df$variant)

Df$location_sampling<-as.factor(Df$location_sampling)

Df$variant = droplevels(Df$variant)
Df = within(Df, variant <- relevel(variant,ref='B.1.1.7')) # reference is B.1.1.7

Df = within(Df, location_sampling <- relevel(location_sampling,ref='non-hospital'))

Df$REGION<-as.factor(Df$REGION)
Df = within(Df, REGION <- relevel(REGION,ref='Normandie'))


Df <- ungroup(Df) %>% group_by(REGION) %>% mutate(n_REGION=n())
Df <- Df %>% dplyr::mutate(region2=ifelse(n_REGION>400,as.character(REGION),"other"))
Df$region2<-as.factor(Df$region2)
Df = within(Df, region2 <- relevel(region2,ref='Normandie'))


Df_stored<-Df


dim(Df)[1]/dim(temp_tests)[1]
table((Df$region2))
sum(Df$location_sampling!="hospital")/dim(Df)[1]

quantile(Df$age,c(0.025,0.5,0.975))
as.Date(quantile(as.numeric(Df$date_labo),c(0.025,0.5,0.975)))
table((Df$variant))


# strain by region and by day
ggplot(dplyr::filter(drop_na(Df,region2,variant),region2!="other"))+
  geom_bar(aes(x=date_labo,fill=variant))+
  labs(x="",y="Number of tests")+
  facet_wrap(.~region2,ncol=4,scale="free_y")+
  #  scale_y_continuous(trans = 'log10')+
  theme(axis.text.x=element_text(angle = -45, hjust = 0))


# ggsave("FigureS1.pdf",
#        width = 22,height = 8,units = "cm")


# strain by region and by day (fraction)
ggplot(dplyr::filter(drop_na(Df,region2,variant),region2!="other"))+
  geom_bar(aes(x=date_labo,fill=variant),position="fill")+
  labs(x="",y="Number of tests")+
  facet_wrap(.~region2,ncol=4,scale="free_y")+
  #  scale_y_continuous(trans = 'log10')+
  theme(axis.text.x=element_text(angle = -45, hjust = 0))


# ggsave("Figure1.pdf",
#        width = 22,height = 8,units = "cm")


#scaling and centering age and date for the model
Df$age_scale<-scale(Df$age)
Df$date_scale<-scale(Df$date_labo)

Df = within(Df, variant <- relevel(variant,ref='B.1.1.7')) # reference is B.1.1.7


## multinomial testing
data_multinom <- Df


test <- multinom(variant ~ age_scale +location_sampling  + date_scale:region2, data = data_multinom)


z <- summary(test)$coefficients/summary(test)$standard.errors  # calculating the z statistic
p <- (1 - pnorm(abs(z), 0, 1)) * 2                             # calculating the p-value

(p<=0.05)*exp(coef(test)) #show only the significant effects

(p<=0.05)*p # show only the significant p-values

ConfidInt<-signif(exp(confint(test)),2) # calculating the 95% CI for the RRR

ConfidInt


### functions for transmission advantage


# serial interval distribution parameters
MEAN = 4.8 ; SD = 2.3
# Nishiura et al. (2020) IJID https://doi.org/10.1016/j.ijid.2020.02.060
WP.chosen = weibullpar(MEAN,SD)
# transform into Weibull shape and scale parameters

# serival interval distribution
is=function(x){
  dweibull(x,WP.chosen$shape,WP.chosen$scale)
}

# Euler-Lotka integrand
EL_integrand = function(x__,r__, R__) {
  signr = -1
  if(R__ < 1){R__ = 1/R__}
  exp(signr * r__ * x__)*R__*is(x__)
}

# Euler-Lotka integral
euler_lotka = function(r_,R_){
  integrate(EL_integrand,0,Inf,r__=r_,R__=R_)$value - 1
}

# Eulter-Lotka equation solution
# (estimation of exponential growth rate given R and the
# serial interval)
rate.calc = function(R){
  if(R == 1){res = 0}
  else {
    interv = c(0,100)
    res = uniroot(euler_lotka,interval=interv,R_=R)$root
    if(R < 1){res = -res}
  }
  return(res)
}

# the function to cancel in overcontagiosityf
overcontagiosityfoo = function(x,A,R_0){
  A - rate.calc(x) + rate.calc(R_0)
}

# final calculation of the overcontagiosity
# mean and associated 95-% confidence interval
# on the reproduction number scale
overcontagiosityf = function(modl,R_0_){
  Coefs = cbind(modl$coefficients,confint(modl))
  Coefs = -Coefs[1,]
  c(uniroot(overcontagiosityfoo,A=Coefs[1],R_0=R_0_,interval=c(.2,5))$root,
    uniroot(overcontagiosityfoo,A=Coefs[3],R_0=R_0_,interval=c(.2,5))$root,
    uniroot(overcontagiosityfoo,A=Coefs[2],R_0=R_0_,interval=c(.2,5))$root)/R_0_-1
}


# logistic growth function maker
lgfm = function(lgm,given.tau = F) {
  coefs = cbind(lgm$coefficients,confint(lgm))
  if(given.tau){coefs[1,] = coefs[1,1]}
  # set tau to its mean value
  lgf = function(x){
    # define logistic growth function
    c(1/(1+exp(coefs[1,1]*(x-coefs[2,1]))),
      1/(1+exp(coefs[1,2]*(x-coefs[2,2]))),
      1/(1+exp(coefs[1,3]*(x-coefs[2,3]))))
  }
  lgf = Vectorize(lgf)
  return(lgf)
}


### Transmission advantage of V2/V3 in Hauts-de-France


Dt = dplyr::filter(Df_stored,(REGION=="Hauts-de-France") )


# define relative time (in days)
Day0 = min(Dt$date_labo)

Dt$day<-Dt$date_labo-Day0
Dt$day<-as.numeric(Dt$day)


# V2/V3 against the rest
Dt$souche_bin<-NA
Dt$souche_bin = replace(Dt$souche_bin,
                        which(Dt$variant == "B.1.351/P.1"),
                        1)
Dt$souche_bin = replace(Dt$souche_bin,
                        which(Dt$variant == "B.1.1.7"),
                        0)

Dt<-drop_na(Dt)


# GLM to generate residuals


nonhosp = T # remove hospital samples


if(nonhosp){
  Dt <- filter(Dt,location_sampling == 'non-hospital')
  modr = glm(souche_bin~day+age+departement,
             data=Dt,family="binomial")
} else {
  modr = glm(souche_bin~day+age+location_sampling+departement,
             data=Dt,family="binomial")
}


# extracting residuals and fitted values
Dt$res1 = residuals(modr) ; 
Dt$fit1 = fitted.values(modr)

# logistic growth fitting and display -------------------------------------


Df = Dt


# calculate daily souche frequencies


Df <- Df %>% group_by(day) %>%
  dplyr::summarise(ie = sum((souche_bin))/n(),
                   ir = sum(res1)/n(),
                   iF = sum(fit1)/n())


# logistic curve fitting
mL <- drm(iF ~ day, data = Df,
          fct = logistic(fixed = c(NA,0,1,NA,1)),
          type='continuous')

# overcontagiosity calculations
lgf = lgfm(mL,given.tau=T)

scv<-c(0,0,0)

scv = signif(overcontagiosityf(mL,1)*100,3)  

scv


pdf(paste("Figure1A.pdf",sep=''),
    width=10,height=6,pointsize=15)

par(mfrow=c(1,1))

main.title = paste("Hauts de France","\n +",scv[1]," [",scv[2],
                   " - ",scv[3],"]%",sep='')

# logistic curve plot
time.window = seq(min(Df$day)-3,max(Df$day)+21,by=1)
Xlim = c(min(time.window),max(time.window))
ticks.at = seq(Xlim[1],Xlim[2],length.out = 10)

plot(Df$day,Df$iF,xlim=Xlim,ylim=c(0,0.4),axes=F,
     xlab='',ylab = 'V2/V3 frequency vs. V1',
     pch=17,col=rgb(0,134,139,130,maxColorValue = 255))
par(new=T)
plot(time.window,lgf(time.window)[1,],
     type='l',xlim=Xlim,ylim=c(0,0.4),axes=F,
     col=c('darkblue','lightblue','lightblue'),lwd=2,
     lty=c(1,3,3),main=main.title,xlab='',
     ylab='')
par(new=T)
polygon(c(time.window,rev(time.window)),
        c(lgf(time.window)[2,],rev(lgf(time.window)[3,])),
        col = rgb(28,134,238,50,max=255),lty=0)
abline(v=as.Date("2020-05-22")-Day0,
       col=rgb(.8,.2,0,.5))
axis(2,ylim=c(0,0.5))
axis(1,at = ticks.at,
     labels = format(Day0+ticks.at,"%y-%m-%d"))
par(new=F)

dev.off()


### Transmission advantage of V2/V3 in Ile-de-France


Dt = dplyr::filter(Df_stored,(REGION=="Ile-de-France") )


# define relative time (in days)
Day0 = min(Dt$date_labo)

Dt$day<-Dt$date_labo-Day0
Dt$day<-as.numeric(Dt$day)


# V2/V3 against the rest
Dt$souche_bin<-NA
Dt$souche_bin = replace(Dt$souche_bin,
                        which(Dt$variant == "B.1.351/P.1"),
                        1)
Dt$souche_bin = replace(Dt$souche_bin,
                        which(Dt$variant == "B.1.1.7"),
                        0)

Dt<-drop_na(Dt)


# GLM to generate residuals


nonhosp = T # remove hospital samples

if(nonhosp){
  Dt <- filter(Dt,location_sampling == 'non-hospital')
  modr = glm(souche_bin~day+age+departement,
             data=Dt,family="binomial")
} else {
  modr = glm(souche_bin~day+age+location_sampling+departement,
             data=Dt,family="binomial")
}


# extracting residuals and fitted values
Dt$res1 = residuals(modr) ; 
Dt$fit1 = fitted.values(modr)

# logistic growth fitting and display -------------------------------------


Df = Dt


# calculate daily souche frequencies


Df <- Df %>% group_by(day) %>%
  dplyr::summarise(ie = sum((souche_bin))/n(),
                   ir = sum(res1)/n(),
                   iF = sum(fit1)/n())


# logistic curve fitting
mL <- drm(iF ~ day, data = Df,
          fct = logistic(fixed = c(NA,0,1,NA,1)),
          type='continuous')

# overcontagiosity calculations
lgf = lgfm(mL,given.tau=T)

scv<-c(0,0,0)

scv = signif(overcontagiosityf(mL,1)*100,3)  

scv


pdf(paste("Figure1B.pdf",sep=''),
    width=10,height=6,pointsize=15)

par(mfrow=c(1,1))

main.title = paste("Ile-de-France","\n +",scv[1]," [",scv[2],
                   " - ",scv[3],"]%",sep='')

# logistic curve plot
time.window = seq(min(Df$day)-3,max(Df$day)+21,by=1)
Xlim = c(min(time.window),max(time.window))
ticks.at = seq(Xlim[1],Xlim[2],length.out = 10)

plot(Df$day,Df$iF,xlim=Xlim,ylim=c(0,0.4),axes=F,
     xlab='',ylab = 'V2/V3 frequency vs. V1',
     pch=17,col=rgb(0,134,139,130,maxColorValue = 255))
par(new=T)
plot(time.window,lgf(time.window)[1,],
     type='l',xlim=Xlim,ylim=c(0,0.4),axes=F,
     col=c('darkblue','lightblue','lightblue'),lwd=2,
     lty=c(1,3,3),main=main.title,xlab='',
     ylab='')
par(new=T)
polygon(c(time.window,rev(time.window)),
        c(lgf(time.window)[2,],rev(lgf(time.window)[3,])),
        col = rgb(28,134,238,50,max=255),lty=0)
abline(v=as.Date("2020-05-22")-Day0,
       col=rgb(.8,.2,0,.5))
axis(2,ylim=c(0,0.5))
axis(1,at = ticks.at,
     labels = format(Day0+ticks.at,"%y-%m-%d"))
par(new=F)

dev.off()


### Transmission advantage of V2/V3 in Nouvelle-Aquitaine


Dt = dplyr::filter(Df_stored,(REGION=="Nouvelle-Aquitaine") )


# define relative time (in days)
Day0 = min(Dt$date_labo)

Dt$day<-Dt$date_labo-Day0
Dt$day<-as.numeric(Dt$day)


# V2/V3 against the rest
Dt$souche_bin<-NA
Dt$souche_bin = replace(Dt$souche_bin,
                        which(Dt$variant == "B.1.351/P.1"),
                        1)
Dt$souche_bin = replace(Dt$souche_bin,
                        which(Dt$variant == "B.1.1.7"),
                        0)

Dt<-drop_na(Dt)


# GLM to generate residuals


nonhosp = T # remove hospital samples

if(nonhosp){
  Dt <- filter(Dt,location_sampling == 'non-hospital')
  modr = glm(souche_bin~day+age+departement,
             data=Dt,family="binomial")
} else {
  modr = glm(souche_bin~day+age+location_sampling+departement,
             data=Dt,family="binomial")
}


# extracting residuals and fitted values
Dt$res1 = residuals(modr) ; 
Dt$fit1 = fitted.values(modr)

# logistic growth fitting and display -------------------------------------


Df = Dt


# calculate daily souche frequencies


Df <- Df %>% group_by(day) %>%
  dplyr::summarise(ie = sum((souche_bin))/n(),
                   ir = sum(res1)/n(),
                   iF = sum(fit1)/n())


# logistic curve fitting
mL <- drm(iF ~ day, data = Df,
          fct = logistic(fixed = c(NA,0,1,NA,1)),
          type='continuous')

# overcontagiosity calculations
lgf = lgfm(mL,given.tau=T)

scv<-c(0,0,0)

scv = signif(overcontagiosityf(mL,1)*100,3)  

scv


par(mfrow=c(1,1))

main.title = paste("Nouvelle-Aquitaine","\n +",scv[1]," [",scv[2],
                   " - ",scv[3],"]%",sep='')

# logistic curve plot
time.window = seq(min(Df$day)-3,max(Df$day)+21,by=1)
Xlim = c(min(time.window),max(time.window))
ticks.at = seq(Xlim[1],Xlim[2],length.out = 10)

plot(Df$day,Df$iF,xlim=Xlim,ylim=c(0,0.4),axes=F,
     xlab='',ylab = 'V2/V3 frequency vs. V1',
     pch=17,col=rgb(0,134,139,130,maxColorValue = 255))
par(new=T)
plot(time.window,lgf(time.window)[1,],
     type='l',xlim=Xlim,ylim=c(0,0.4),axes=F,
     col=c('darkblue','lightblue','lightblue'),lwd=2,
     lty=c(1,3,3),main=main.title,xlab='',
     ylab='')
par(new=T)
polygon(c(time.window,rev(time.window)),
        c(lgf(time.window)[2,],rev(lgf(time.window)[3,])),
        col = rgb(28,134,238,50,max=255),lty=0)
abline(v=as.Date("2020-05-22")-Day0,
       col=rgb(.8,.2,0,.5))
axis(2,ylim=c(0,0.5))
axis(1,at = ticks.at,
     labels = format(Day0+ticks.at,"%y-%m-%d"))
par(new=F)
