# Supplementary material for: The SARS-CoV-2 B.1.351 lineage (VOC β) is outgrowing the B.1.1.7 lineage (VOC α) in some French regions in April 2021
Source: Euro Surveill. 2021 Jun 10;26(23):2100447. doi: 10.2807/1560-7917.ES.2021.26.23.2100447 (PMC8193991; doi:10.2807/1560-7917.ES.2021.26.23.2100447)
Supplement: Supplementary_data [file 2100447_Supplementary_data.zip › data_Eurosurveillance_final/data_Eurosurveillance.csv]

This supplementary material is hosted by Eurosurveillance as supporting information alongside the article « The SARS-CoV-2 B.1.351 lineage (variant β) is outgrowing the B.1.1.7 lineage ( variant α) in French regions in April 2021 » on behalf of the authors who remain responsible for the accuracy and appropriateness of the content. The same standards for ethics, copyright, attributions and permiss…
variant	departement	age	date_labo	location_sampling	REGION
B.1.1.7	76	51	2021-04-14	non-hospital	Normandie
B.1.1.7	70	42	2021-05-03	non-hospital	Bourgogne-Franche-Comté
B.1.1.7	83	77	2021-04-12	non-hospital	Provence-Alpes-Côte d'Azur
B.1.1.7	60	38	2021-04-15	non-hospital	Hauts-de-France
B.1.1.7	70	60	2021-04-13	non-hospital	Bourgogne-Franche-Comté
B.1.1.7	62	33	2021-04-14	non-hospital	Hauts-de-France
B.1.1.7	93	24	2021-04-24	non-hospital	Ile-de-France
B.1.1.7	76	50	2021-04-22	non-hospital	Normandie
B.1.351/P.1	93	40	2021-04-14	non-hospital	Ile-de-France
B.1.1.7	76	40	2021-04-19	non-hospital	Normandie
B.1.1.7	83	29	2021-04-26	non-hospital	Provence-Alpes-Côte d'Azur
B.1.1.7	76	20	2021-04-15	non-hospital	Normandie
B.1.351/P.1	93	20	2021-04-16	non-hospital	Ile-de-France
B.1.1.7	93	29	2021-04-13	non-hospital	Ile-de-France
B.1.1.7	70	19	2021-04-14	non-hospital	Bourgogne-Franche-Comté
B.1.1.7	70	52	2021-05-03	non-hospital	Bourgogne-Franche-Comté
wildtype	93	63	2021-04-15	non-hospital	Ile-de-France
B.1.1.7	93	31	2021-04-12	non-hospital	Ile-de-France
B.1.1.7	70	26	2021-04-19	non-hospital	Bourgogne-Franche-Comté
B.1.1.7	77	66	2021-05-04	non-hospital	Ile-de-France
B.1.1.7	93	34	2021-04-14	non-hospital	Ile-de-France
B.1.1.7	14	35	2021-05-06	non-hospital	Normandie
B.1.1.7	77	19	2021-04-13	non-hospital	Ile-de-France
B.1.1.7	91	23	2021-05-06	non-hospital	Ile-de-France
B.1.1.7	83	71	2021-04-14	non-hospital	Provence-Alpes-Côte d'Azur
B.1.1.7	76	67	2021-04-19	non-hospital	Normandie
B.1.1.7	67	45	2021-04-15	non-hospital	Grand Est
B.1.351/P.1	60	46	2021-05-07	non-hospital	Hauts-de-France
B.1.1.7	93	79	2021-04-19	non-hospital	Ile-de-France
B.1.1.7	60	24	2021-04-14	non-hospital	Hauts-de-France
B.1.1.7	67	35	2021-04-19	non-hospital	Grand Est
B.1.1.7	93	39	2021-04-12	non-hospital	Ile-de-France
B.1.1.7	76	49	2021-04-21	non-hospital	Normandie
B.1.1.7	70	67	2021-04-16	non-hospital	Bourgogne-Franche-Comté
B.1.1.7	60	19	2021-04-15	non-hospital	Hauts-de-France
B.1.1.7	76	35	2021-05-03	non-hospital	Normandie
B.1.1.7	76	21	2021-04-23	non-hospital	Normandie
B.1.351/P.1	93	11	2021-04-16	non-hospital	Ile-de-France
B.1.351/P.1	93	25	2021-04-22	non-hospital	Ile-de-France
B.1.1.7	70	36	2021-04-27	non-hospital	Bourgogne-Franche-Comté
B.1.1.7	60	46	2021-04-23	non-hospital	Hauts-de-France
B.1.1.7	62	14	2021-05-06	non-hospital	Hauts-de-France
B.1.1.7	83	32	2021-04-22	non-hospital	Provence-Alpes-Côte d'Azur
B.1.1.7	83	62	2021-04-16	non-hospital	Provence-Alpes-Côte d'Azur
B.1.1.7	60	18	2021-04-19	non-hospital	Hauts-de-France
B.1.351/P.1	92	16	2021-05-06	non-hospital	Ile-de-France
B.1.1.7	75	50	2021-04-28	non-hospital	Ile-de-France
B.1.1.7	77	70	2021-04-16	non-hospital	Ile-de-France
B.1.1.7	70	38	2021-04-19	non-hospital	Bourgogne-Franche-Comté
B.1.351/P.1	77	44	2021-04-17	non-hospital	Ile-de-France
B.1.1.7	75	50	2021-04-14	non-hospital	Ile-de-France
B.1.1.7	93	48	2021-04-15	non-hospital	Ile-de-France
B.1.1.7	75	23	2021-04-17	non-hospital	Ile-de-France
B.1.1.7	70	47	2021-04-20	non-hospital	Bourgogne-Franche-Comté
B.1.1.7	83	50	2021-04-26	non-hospital	Provence-Alpes-Côte d'Azur
B.1.1.7	76	50	2021-04-20	non-hospital	Normandie
B.1.351/P.1	70	41	2021-04-19	non-hospital	Bourgogne-Franche-Comté
B.1.1.7	76	37	2021-04-26	non-hospital	Normandie
B.1.1.7	93	43	2021-04-19	non-hospital	Ile-de-France
B.1.1.7	70	43	2021-04-15	non-hospital	Bourgogne-Franche-Comté
B.1.1.7	60	22	2021-04-12	non-hospital	Hauts-de-France
B.1.1.7	76	25	2021-04-21	non-hospital	Normandie
B.1.1.7	60	48	2021-04-16	non-hospital	Hauts-de-France
B.1.1.7	78	43	2021-05-07	non-hospital	Ile-de-France
B.1.1.7	13	79	2021-04-22	non-hospital	Provence-Alpes-Côte d'Azur
B.1.1.7	76	30	2021-04-14	non-hospital	Normandie
B.1.1.7	95	43	2021-05-07	non-hospital	Ile-de-France
B.1.351/P.1	93	51	2021-04-19	non-hospital	Ile-de-France
B.1.1.7	60	10	2021-04-26	non-hospital	Hauts-de-France
B.1.1.7	70	43	2021-04-20	non-hospital	Bourgogne-Franche-Comté
B.1.351/P.1	93	61	2021-04-19	non-hospital	Ile-de-France
B.1.351/P.1	93	25	2021-04-17	non-hospital	Ile-de-France
B.1.1.7	76	40	2021-05-06	non-hospital	Normandie
B.1.1.7	93	24	2021-04-17	non-hospital	Ile-de-France
B.1.1.7	76	41	2021-04-14	non-hospital	Normandie
B.1.1.7	83	35	2021-04-22	non-hospital	Provence-Alpes-Côte d'Azur
B.1.1.7	76	44	2021-05-04	non-hospital	Normandie
B.1.1.7	95	62	2021-05-07	non-hospital	Ile-de-France
B.1.1.7	59	21	2021-04-23	non-hospital	Hauts-de-France
B.1.1.7	70	73	2021-04-19	non-hospital	Bourgogne-Franche-Comté
B.1.1.7	91	30	2021-05-05	non-hospital	Ile-de-France
B.1.1.7	76	62	2021-04-15	non-hospital	Normandie
B.1.1.7	93	55	2021-04-12	non-hospital	Ile-de-France
B.1.1.7	93	55	2021-04-15	non-hospital	Ile-de-France
B.1.1.7	60	8	2021-04-23	non-hospital	Hauts-de-France
B.1.1.7	70	36	2021-04-13	non-hospital	Bourgogne-Franche-Comté
B.1.1.7	76	11	2021-04-23	non-hospital	Normandie
B.1.1.7	70	66	2021-05-04	non-hospital	Bourgogne-Franche-Comté
B.1.1.7	67	37	2021-05-06	non-hospital	Grand Est
B.1.1.7	60	21	2021-04-19	non-hospital	Hauts-de-France
B.1.1.7	30	21	2021-05-04	non-hospital	Occitanie
B.1.1.7	95	49	2021-05-07	non-hospital	Ile-de-France
B.1.1.7	91	27	2021-05-07	non-hospital	Ile-de-France
B.1.1.7	76	56	2021-04-14	non-hospital	Normandie
B.1.1.7	76	38	2021-04-23	non-hospital	Normandie
B.1.351/P.1	76	36	2021-04-29	non-hospital	Normandie
B.1.1.7	83	31	2021-05-03	non-hospital	Provence-Alpes-Côte d'Azur
B.1.1.7	76	30	2021-04-13	non-hospital	Normandie
B.1.1.7	78	23	2021-05-07	non-hospital	Ile-de-France
B.1.1.7	91	51	2021-05-05	non-hospital	Ile-de-France
B.1.1.7	75	47	2021-04-19	non-hospital	Ile-de-France
B.1.1.7	83	35	2021-04-12	non-hospital	Provence-Alpes-Côte d'Azur
B.1.1.7	60	52	2021-04-12	non-hospital	Hauts-de-France
B.1.1.7	93	13	2021-04-17	non-hospital	Ile-de-France
B.1.1.7	76	23	2021-04-20	non-hospital	Normandie
B.1.1.7	76	22	2021-04-27	non-hospital	Normandie
B.1.1.7	93	37	2021-04-12	non-hospital	Ile-de-France
B.1.1.7	76	9	2021-04-14	non-hospital	Normandie
B.1.1.7	76	13	2021-04-21	non-hospital	Normandie
B.1.1.7	70	28	2021-04-14	non-hospital	Bourgogne-Franche-Comté
B.1.1.7	60	42	2021-04-14	non-hospital	Hauts-de-France
B.1.1.7	30	23	2021-05-06	non-hospital	Occitanie
B.1.1.7	70	13	2021-04-24	non-hospital	Bourgogne-Franche-Comté
B.1.1.7	76	16	2021-04-22	non-hospital	Normandie
B.1.1.7	70	50	2021-05-03	non-hospital	Bourgogne-Franche-Comté
B.1.1.7	76	55	2021-04-15	non-hospital	Normandie
B.1.1.7	75	33	2021-04-16	non-hospital	Ile-de-France
B.1.1.7	67	22	2021-05-05	non-hospital	Grand Est
B.1.1.7	76	15	2021-05-06	non-hospital	Normandie
B.1.1.7	75	19	2021-05-06	non-hospital	Ile-de-France
B.1.1.7	75	58	2021-04-21	non-hospital	Ile-de-France
B.1.1.7	67	65	2021-04-15	non-hospital	Grand Est
B.1.351/P.1	75	46	2021-05-03	non-hospital	Ile-de-France
B.1.1.7	30	68	2021-04-27	non-hospital	Occitanie
B.1.1.7	76	16	2021-04-21	non-hospital	Normandie
B.1.1.7	76	57	2021-05-05	non-hospital	Normandie
B.1.1.7	75	29	2021-04-15	non-hospital	Ile-de-France
B.1.1.7	76	54	2021-04-27	non-hospital	Normandie
B.1.351/P.1	76	45	2021-04-26	non-hospital	Normandie
B.1.1.7	76	57	2021-04-22	non-hospital	Normandie
B.1.1.7	76	52	2021-04-21	non-hospital	Normandie
B.1.1.7	76	63	2021-04-12	non-hospital	Normandie
B.1.1.7	50	23	2021-05-05	non-hospital	Normandie
B.1.1.7	76	38	2021-04-13	non-hospital	Normandie
B.1.1.7	70	26	2021-04-24	non-hospital	Bourgogne-Franche-Comté
B.1.1.7	93	57	2021-04-17	non-hospital	Ile-de-France
B.1.1.7	75	31	2021-04-19	non-hospital	Ile-de-France
B.1.351/P.1	60	22	2021-04-29	non-hospital	Hauts-de-France
B.1.1.7	76	36	2021-04-14	non-hospital	Normandie
B.1.351/P.1	92	23	2021-05-06	non-hospital	Ile-de-France
B.1.1.7	76	62	2021-04-15	non-hospital	Normandie
B.1.1.7	76	44	2021-04-13	non-hospital	Normandie
B.1.1.7	76	40	2021-05-05	non-hospital	Normandie
B.1.1.7	75	40	2021-04-17	non-hospital	Ile-de-France
B.1.1.7	93	36	2021-04-17	non-hospital	Ile-de-France
B.1.1.7	60	16	2021-05-07	non-hospital	Hauts-de-France
B.1.1.7	67	64	2021-04-15	non-hospital	Grand Est
B.1.1.7	93	41	2021-04-22	non-hospital	Ile-de-France
B.1.1.7	76	37	2021-04-27	non-hospital	Normandie
B.1.1.7	60	36	2021-05-07	non-hospital	Hauts-de-France
B.1.1.7	83	45	2021-04-12	non-hospital	Provence-Alpes-Côte d'Azur
B.1.1.7	60	11	2021-04-22	non-hospital	Hauts-de-France
B.1.1.7	93	40	2021-04-13	non-hospital	Ile-de-France
B.1.1.7	76	20	2021-04-21	non-hospital	Normandie
B.1.1.7	76	34	2021-04-19	non-hospital	Normandie
B.1.1.7	83	32	2021-04-20	non-hospital	Provence-Alpes-Côte d'Azur
B.1.1.7	78	20	2021-05-06	hospital	Ile-de-France
B.1.1.7	93	14	2021-04-12	non-hospital	Ile-de-France
B.1.1.7	76	41	2021-04-21	non-hospital	Normandie
B.1.1.7	76	35	2021-05-06	non-hospital	Normandie
B.1.1.7	78	48	2021-05-07	non-hospital	Ile-de-France
B.1.351/P.1	78	57	2021-05-07	non-hospital	Ile-de-France
B.1.1.7	60	50	2021-04-22	non-hospital	Hauts-de-France
B.1.351/P.1	93	27	2021-04-12	non-hospital	Ile-de-France
B.1.1.7	76	18	2021-05-05	non-hospital	Normandie
B.1.1.7	75	30	2021-05-06	non-hospital	Ile-de-France
B.1.1.7	91	63	2021-05-07	non-hospital	Ile-de-France
B.1.1.7	76	66	2021-05-05	non-hospital	Normandie
B.1.1.7	93	25	2021-04-14	non-hospital	Ile-de-France
B.1.351/P.1	91	35	2021-05-07	non-hospital	Ile-de-France
B.1.1.7	70	57	2021-04-13	non-hospital	Bourgogne-Franche-Comté
B.1.1.7	70	70	2021-04-17	non-hospital	Bourgogne-Franche-Comté
B.1.1.7	45	20	2021-05-07	non-hospital	Centre-Val de Loire
B.1.1.7	60	31	2021-04-17	non-hospital	Hauts-de-France
B.1.351/P.1	91	15	2021-05-06	non-hospital	Ile-de-France
B.1.1.7	93	31	2021-04-19	non-hospital	Ile-de-France
B.1.1.7	75	27	2021-04-16	non-hospital	Ile-de-France
B.1.1.7	60	49	2021-04-16	non-hospital	Hauts-de-France
B.1.1.7	70	18	2021-04-21	non-hospital	Bourgogne-Franche-Comté
B.1.1.7	83	61	2021-04-14	non-hospital	Provence-Alpes-Côte d'Azur
B.1.351/P.1	75	21	2021-04-21	non-hospital	Ile-de-France
B.1.1.7	93	19	2021-04-14	non-hospital	Ile-de-France
B.1.1.7	75	53	2021-04-30	non-hospital	Ile-de-France
B.1.1.7	83	25	2021-04-13	non-hospital	Provence-Alpes-Côte d'Azur
B.1.1.7	76	59	2021-04-22	non-hospital	Normandie
B.1.1.7	93	29	2021-04-19	non-hospital	Ile-de-France
B.1.1.7	93	25	2021-04-13	non-hospital	Ile-de-France
B.1.351/P.1	60	38	2021-04-13	non-hospital	Hauts-de-France
B.1.1.7	76	20	2021-04-28	non-hospital	Normandie
B.1.351/P.1	78	27	2021-05-06	non-hospital	Ile-de-France
B.1.1.7	70	69	2021-04-23	non-hospital	Bourgogne-Franche-Comté
B.1.351/P.1	75	31	2021-04-17	non-hospital	Ile-de-France
B.1.1.7	95	45	2021-05-07	non-hospital	Ile-de-France
B.1.1.7	93	23	2021-04-12	non-hospital	Ile-de-France
B.1.1.7	76	45	2021-04-20	non-hospital	Normandie
B.1.1.7	75	38	2021-04-19	non-hospital	Ile-de-France
B.1.1.7	93	45	2021-04-13	non-hospital	Ile-de-France
B.1.1.7	75	33	2021-04-22	non-hospital	Ile-de-France
B.1.1.7	93	53	2021-04-17	non-hospital	Ile-de-France
B.1.1.7	70	56	2021-05-03	non-hospital	Bourgogne-Franche-Comté
B.1.1.7	92	39	2021-05-07	non-hospital	Ile-de-France
B.1.1.7	76	35	2021-04-21	non-hospital	Normandie
B.1.1.7	78	43	2021-05-07	non-hospital	Ile-de-France
B.1.1.7	76	10	2021-04-21	non-hospital	Normandie
B.1.1.7	75	43	2021-04-28	non-hospital	Ile-de-France
B.1.351/P.1	70	51	2021-04-15	non-hospital	Bourgogne-Franche-Comté
B.1.1.7	70	21	2021-04-20	non-hospital	Bourgogne-Franche-Comté
B.1.1.7	67	18	2021-05-07	non-hospital	Grand Est
B.1.1.7	76	63	2021-04-23	non-hospital	Normandie
B.1.1.7	93	56	2021-04-19	non-hospital	Ile-de-France
B.1.1.7	75	28	2021-04-14	non-hospital	Ile-de-France
B.1.1.7	60	43	2021-04-22	non-hospital	Hauts-de-France
B.1.1.7	91	38	2021-05-06	non-hospital	Ile-de-France
B.1.1.7	76	72	2021-04-22	non-hospital	Normandie
B.1.1.7	75	17	2021-04-27	non-hospital	Ile-de-France
B.1.1.7	60	43	2021-04-20	non-hospital	Hauts-de-France
B.1.1.7	93	24	2021-04-20	non-hospital	Ile-de-France
B.1.1.7	76	36	2021-05-03	non-hospital	Normandie
B.1.1.7	83	61	2021-04-24	non-hospital	Provence-Alpes-Côte d'Azur
B.1.1.7	76	39	2021-04-27	non-hospital	Normandie
B.1.1.7	76	37	2021-04-27	non-hospital	Normandie
B.1.1.7	76	56	2021-04-26	non-hospital	Normandie
B.1.1.7	70	54	2021-05-05	non-hospital	Bourgogne-Franche-Comté
B.1.1.7	70	18	2021-04-13	non-hospital	Bourgogne-Franche-Comté
B.1.1.7	76	50	2021-05-03	non-hospital	Normandie
B.1.1.7	76	11	2021-04-22	non-hospital	Normandie
B.1.1.7	76	40	2021-05-06	non-hospital	Normandie
B.1.351/P.1	93	34	2021-04-21	non-hospital	Ile-de-France
B.1.1.7	75	43	2021-04-12	non-hospital	Ile-de-France
B.1.1.7	70	48	2021-04-23	non-hospital	Bourgogne-Franche-Comté
B.1.1.7	76	36	2021-04-15	non-hospital	Normandie
B.1.1.7	93	9	2021-04-16	non-hospital	Ile-de-France
B.1.1.7	70	56	2021-04-14	non-hospital	Bourgogne-Franche-Comté
B.1.1.7	76	15	2021-04-16	non-hospital	Normandie
B.1.1.7	83	64	2021-04-12	non-hospital	Provence-Alpes-Côte d'Azur
B.1.1.7	76	27	2021-04-16	non-hospital	Normandie
B.1.1.7	91	39	2021-05-06	non-hospital	Ile-de-France
B.1.1.7	76	10	2021-04-22	non-hospital	Normandie
B.1.1.7	93	11	2021-04-17	non-hospital	Ile-de-France
B.1.1.7	75	25	2021-04-27	non-hospital	Ile-de-France
B.1.1.7	76	22	2021-04-13	non-hospital	Normandie
B.1.1.7	93	30	2021-04-22	non-hospital	Ile-de-France
B.1.1.7	78	22	2021-05-07	non-hospital	Ile-de-France
B.1.1.7	34	37	2021-04-23	non-hospital	Occitanie
B.1.1.7	93	44	2021-04-19	non-hospital	Ile-de-France
B.1.1.7	76	73	2021-04-30	non-hospital	Normandie
B.1.1.7	93	23	2021-04-16	non-hospital	Ile-de-France
B.1.1.7	60	39	2021-04-21	non-hospital	Hauts-de-France
B.1.1.7	70	31	2021-05-04	non-hospital	Bourgogne-Franche-Comté
B.1.1.7	60	30	2021-04-29	non-hospital	Hauts-de-France
B.1.1.7	91	52	2021-05-07	non-hospital	Ile-de-France
B.1.1.7	70	78	2021-05-04	non-hospital	Bourgogne-Franche-Comté
B.1.1.7	67	23	2021-04-19	non-hospital	Grand Est
B.1.1.7	76	54	2021-04-22	non-hospital	Normandie
B.1.351/P.1	93	34	2021-04-15	non-hospital	Ile-de-France
B.1.1.7	70	50	2021-04-19	non-hospital	Bourgogne-Franche-Comté
B.1.351/P.1	76	9	2021-04-19	non-hospital	Normandie
B.1.1.7	70	60	2021-04-19	non-hospital	Bourgogne-Franche-Comté
B.1.1.7	83	38	2021-04-24	non-hospital	Provence-Alpes-Côte d'Azur
B.1.1.7	70	38	2021-04-15	non-hospital	Bourgogne-Franche-Comté
B.1.1.7	93	35	2021-04-24	non-hospital	Ile-de-France
B.1.1.7	70	15	2021-05-06	non-hospital	Bourgogne-Franche-Comté
B.1.351/P.1	60	63	2021-04-14	non-hospital	Hauts-de-France
B.1.1.7	70	21	2021-04-26	non-hospital	Bourgogne-Franche-Comté
B.1.1.7	76	42	2021-04-26	non-hospital	Normandie
B.1.1.7	77	42	2021-04-14	non-hospital	Ile-de-France
B.1.1.7	91	34	2021-05-07	non-hospital	Ile-de-France
wildtype	75	31	2021-04-30	non-hospital	Ile-de-France
B.1.1.7	83	19	2021-04-22	non-hospital	Provence-Alpes-Côte d'Azur
B.1.1.7	70	60	2021-04-23	non-hospital	Bourgogne-Franche-Comté
B.1.1.7	60	66	2021-04-21	non-hospital	Hauts-de-France
B.1.351/P.1	60	9	2021-04-19	non-hospital	Hauts-de-France
B.1.1.7	76	18	2021-04-15	non-hospital	Normandie
B.1.1.7	76	39	2021-05-06	non-hospital	Normandie
B.1.1.7	91	26	2021-05-07	non-hospital	Ile-de-France
B.1.1.7	83	68	2021-04-19	non-hospital	Provence-Alpes-Côte d'Azur
B.1.1.7	75	21	2021-04-21	non-hospital	Ile-de-France
B.1.1.7	76	35	2021-04-26	non-hospital	Normandie
B.1.1.7	76	31	2021-05-03	non-hospital	Normandie
B.1.1.7	76	50	2021-05-05	non-hospital	Normandie
B.1.351/P.1	78	50	2021-05-07	non-hospital	Ile-de-France
B.1.1.7	76	17	2021-04-21	non-hospital	Normandie
B.1.1.7	91	41	2021-05-06	non-hospital	Ile-de-France
B.1.351/P.1	93	34	2021-04-23	non-hospital	Ile-de-France
B.1.1.7	76	46	2021-04-23	non-hospital	Normandie
B.1.1.7	76	17	2021-04-21	non-hospital	Normandie
B.1.351/P.1	78	39	2021-05-07	non-hospital	Ile-de-France
B.1.1.7	76	32	2021-04-22	non-hospital	Normandie
B.1.1.7	91	30	2021-05-07	non-hospital	Ile-de-France
B.1.1.7	76	58	2021-05-04	non-hospital	Normandie
B.1.1.7	93	46	2021-04-28	non-hospital	Ile-de-France
B.1.1.7	30	60	2021-04-13	non-hospital	Occitanie
B.1.1.7	70	7	2021-04-27	non-hospital	Bourgogne-Franche-Comté
B.1.1.7	70	39	2021-04-27	non-hospital	Bourgogne-Franche-Comté
B.1.1.7	70	27	2021-04-14	non-hospital	Bourgogne-Franche-Comté
B.1.1.7	93	62	2021-04-12	non-hospital	Ile-de-France
B.1.351/P.1	93	38	2021-04-19	non-hospital	Ile-de-France
B.1.1.7	60	32	2021-04-13	non-hospital	Hauts-de-France
B.1.1.7	76	55	2021-04-13	non-hospital	Normandie
B.1.1.7	76	26	2021-04-26	non-hospital	Normandie
B.1.1.7	83	20	2021-04-13	non-hospital	Provence-Alpes-Côte d'Azur
B.1.1.7	76	48	2021-04-15	non-hospital	Normandie
B.1.351/P.1	77	39	2021-04-13	non-hospital	Ile-de-France
B.1.1.7	76	28	2021-04-13	non-hospital	Normandie
B.1.351/P.1	93	57	2021-04-15	non-hospital	Ile-de-France
B.1.1.7	76	24	2021-04-30	non-hospital	Normandie
B.1.1.7	76	40	2021-05-03	non-hospital	Normandie
B.1.1.7	93	29	2021-04-20	non-hospital	Ile-de-France
B.1.1.7	60	24	2021-04-22	non-hospital	Hauts-de-France
B.1.1.7	93	38	2021-04-17	non-hospital	Ile-de-France
B.1.1.7	30	39	2021-04-14	non-hospital	Occitanie
B.1.1.7	93	28	2021-04-16	non-hospital	Ile-de-France
B.1.1.7	93	42	2021-04-15	non-hospital	Ile-de-France
B.1.1.7	60	36	2021-04-14	non-hospital	Hauts-de-France
B.1.1.7	60	47	2021-04-22	non-hospital	Hauts-de-France
B.1.1.7	93	12	2021-04-12	non-hospital	Ile-de-France
B.1.1.7	70	52	2021-04-21	non-hospital	Bourgogne-Franche-Comté
B.1.1.7	91	36	2021-05-06	non-hospital	Ile-de-France
B.1.1.7	75	36	2021-04-28	non-hospital	Ile-de-France
B.1.1.7	76	10	2021-04-13	non-hospital	Normandie
B.1.1.7	76	21	2021-04-15	non-hospital	Normandie
B.1.1.7	76	65	2021-04-22	non-hospital	Normandie
B.1.1.7	78	77	2021-05-07	non-hospital	Ile-de-France
B.1.1.7	75	50	2021-04-15	non-hospital	Ile-de-France
B.1.1.7	37	69	2021-05-06	non-hospital	Centre-Val de Loire
B.1.1.7	60	47	2021-04-14	non-hospital	Hauts-de-France
B.1.1.7	67	28	2021-04-14	non-hospital	Grand Est
B.1.1.7	77	54	2021-04-19	non-hospital	Ile-de-France
B.1.1.7	75	29	2021-04-29	non-hospital	Ile-de-France
B.1.1.7	60	52	2021-04-23	non-hospital	Hauts-de-France
wildtype	76	36	2021-04-13	non-hospital	Normandie
B.1.1.7	94	30	2021-05-06	hospital	Ile-de-France
B.1.1.7	76	73	2021-04-22	non-hospital	Normandie
B.1.1.7	93	55	2021-04-21	non-hospital	Ile-de-France
B.1.1.7	60	58	2021-04-22	non-hospital	Hauts-de-France
B.1.1.7	93	47	2021-04-29	non-hospital	Ile-de-France
N501-/E484+	93	42	2021-04-12	non-hospital	Ile-de-France
B.1.1.7	76	18	2021-04-30	non-hospital	Normandie
B.1.1.7	93	32	2021-04-17	non-hospital	Ile-de-France
B.1.1.7	70	24	2021-04-14	non-hospital	Bourgogne-Franche-Comté
B.1.1.7	93	9	2021-04-17	non-hospital	Ile-de-France
B.1.1.7	77	16	2021-04-17	non-hospital	Ile-de-France
B.1.1.7	76	39	2021-04-30	non-hospital	Normandie
B.1.1.7	75	37	2021-04-22	non-hospital	Ile-de-France
B.1.1.7	93	30	2021-04-19	non-hospital	Ile-de-France
B.1.1.7	75	30	2021-04-22	non-hospital	Ile-de-France
B.1.1.7	93	21	2021-04-12	non-hospital	Ile-de-France
B.1.1.7	28	73	2021-05-06	non-hospital	Centre-Val de Loire
B.1.1.7	70	53	2021-04-12	non-hospital	Bourgogne-Franche-Comté
B.1.1.7	76	12	2021-04-30	non-hospital	Normandie
B.1.1.7	70	77	2021-04-26	non-hospital	Bourgogne-Franche-Comté
B.1.1.7	70	19	2021-04-20	non-hospital	Bourgogne-Franche-Comté
B.1.351/P.1	93	20	2021-04-13	non-hospital	Ile-de-France
B.1.1.7	93	29	2021-04-16	non-hospital	Ile-de-France
B.1.1.7	76	30	2021-04-20	non-hospital	Normandie
B.1.1.7	76	71	2021-05-06	non-hospital	Normandie
B.1.351/P.1	93	26	2021-04-19	non-hospital	Ile-de-France
B.1.1.7	76	55	2021-04-27	non-hospital	Normandie
B.1.1.7	70	35	2021-05-03	non-hospital	Bourgogne-Franche-Comté
B.1.1.7	60	43	2021-04-22	non-hospital	Hauts-de-France
B.1.1.7	77	44	2021-04-24	non-hospital	Ile-de-France
B.1.1.7	60	46	2021-04-16	non-hospital	Hauts-de-France
B.1.351/P.1	75	30	2021-05-03	non-hospital	Ile-de-France
B.1.1.7	75	30	2021-04-13	non-hospital	Ile-de-France
B.1.1.7	92	9	2021-05-06	non-hospital	Ile-de-France
B.1.1.7	60	36	2021-04-13	non-hospital	Hauts-de-France
B.1.1.7	76	29	2021-04-26	non-hospital	Normandie
B.1.351/P.1	93	22	2021-04-29	non-hospital	Ile-de-France
B.1.1.7	91	37	2021-05-07	non-hospital	Ile-de-France
B.1.1.7	83	67	2021-04-20	non-hospital	Provence-Alpes-Côte d'Azur
B.1.1.7	76	52	2021-04-12	non-hospital	Normandie
B.1.1.7	93	13	2021-04-12	non-hospital	Ile-de-France
B.1.1.7	70	50	2021-05-03	non-hospital	Bourgogne-Franche-Comté
B.1.1.7	76	56	2021-04-19	non-hospital	Normandie
B.1.1.7	77	16	2021-04-17	non-hospital	Ile-de-France
B.1.1.7	93	36	2021-04-19	non-hospital	Ile-de-France
B.1.351/P.1	60	21	2021-04-16	non-hospital	Hauts-de-France
B.1.1.7	70	17	2021-04-15	non-hospital	Bourgogne-Franche-Comté
B.1.351/P.1	93	25	2021-04-24	non-hospital	Ile-de-France
B.1.1.7	37	30	2021-05-06	non-hospital	Centre-Val de Loire
B.1.1.7	75	25	2021-04-19	non-hospital	Ile-de-France
B.1.1.7	70	47	2021-04-30	non-hospital	Bourgogne-Franche-Comté
B.1.1.7	93	15	2021-04-19	non-hospital	Ile-de-France
B.1.1.7	77	72	2021-04-29	non-hospital	Ile-de-France
B.1.1.7	76	54	2021-04-22	non-hospital	Normandie
B.1.351/P.1	93	57	2021-04-23	non-hospital	Ile-de-France
B.1.1.7	77	52	2021-05-03	non-hospital	Ile-de-France
B.1.1.7	76	15	2021-04-23	non-hospital	Normandie
B.1.1.7	76	26	2021-04-23	non-hospital	Normandie
B.1.1.7	60	38	2021-04-13	non-hospital	Hauts-de-France
B.1.351/P.1	77	46	2021-04-20	non-hospital	Ile-de-France
B.1.1.7	76	65	2021-04-22	non-hospital	Normandie
B.1.1.7	70	36	2021-04-19	non-hospital	Bourgogne-Franche-Comté
B.1.1.7	76	14	2021-04-22	non-hospital	Normandie
B.1.1.7	60	38	2021-04-16	non-hospital	Hauts-de-France
B.1.1.7	70	46	2021-04-20	non-hospital	Bourgogne-Franche-Comté
B.1.351/P.1	60	60	2021-04-21	non-hospital	Hauts-de-France
B.1.351/P.1	75	67	2021-04-14	non-hospital	Ile-de-France
B.1.1.7	76	18	2021-04-15	non-hospital	Normandie
B.1.1.7	75	45	2021-04-12	non-hospital	Ile-de-France
B.1.1.7	76	49	2021-04-23	non-hospital	Normandie
B.1.1.7	60	53	2021-05-07	non-hospital	Hauts-de-France
B.1.1.7	77	54	2021-05-05	non-hospital	Ile-de-France
B.1.1.7	70	37	2021-04-16	non-hospital	Bourgogne-Franche-Comté
B.1.1.7	92	6	2021-05-06	non-hospital	Ile-de-France
B.1.1.7	93	25	2021-04-15	non-hospital	Ile-de-France
B.1.1.7	76	24	2021-05-06	non-hospital	Normandie
B.1.1.7	76	54	2021-04-21	non-hospital	Normandie
B.1.1.7	93	12	2021-04-12	non-hospital	Ile-de-France
B.1.1.7	78	49	2021-05-07	non-hospital	Ile-de-France
B.1.1.7	93	25	2021-04-20	non-hospital	Ile-de-France
B.1.1.7	94	31	2021-05-06	non-hospital	Ile-de-France
B.1.1.7	91	24	2021-05-05	non-hospital	Ile-de-France
B.1.1.7	93	59	2021-04-21	non-hospital	Ile-de-France
B.1.1.7	76	33	2021-04-24	non-hospital	Normandie
B.1.1.7	76	78	2021-05-03	non-hospital	Normandie
B.1.1.7	19	59	2021-05-07	non-hospital	Nouvelle-Aquitaine
B.1.1.7	76	26	2021-04-15	non-hospital	Normandie
B.1.351/P.1	92	50	2021-05-06	non-hospital	Ile-de-France
B.1.1.7	76	55	2021-04-19	non-hospital	Normandie
B.1.1.7	75	34	2021-04-20	non-hospital	Ile-de-France
B.1.1.7	76	45	2021-04-13	non-hospital	Normandie
B.1.1.7	93	19	2021-04-19	non-hospital	Ile-de-France
B.1.1.7	76	62	2021-05-03	non-hospital	Normandie
B.1.1.7	60	9	2021-04-13	non-hospital	Hauts-de-France
B.1.1.7	75	29	2021-04-22	non-hospital	Ile-de-France
B.1.1.7	75	58	2021-05-06	non-hospital	Ile-de-France
B.1.1.7	76	70	2021-05-04	non-hospital	Normandie
B.1.351/P.1	77	44	2021-04-17	non-hospital	Ile-de-France
B.1.1.7	77	52	2021-05-06	non-hospital	Ile-de-France
B.1.1.7	93	29	2021-04-19	non-hospital	Ile-de-France
B.1.351/P.1	70	56	2021-04-13	non-hospital	Bourgogne-Franche-Comté
B.1.1.7	93	22	2021-04-15	non-hospital	Ile-de-France
B.1.1.7	95	59	2021-05-07	non-hospital	Ile-de-France
B.1.351/P.1	60	37	2021-04-13	non-hospital	Hauts-de-France
B.1.1.7	70	39	2021-04-23	non-hospital	Bourgogne-Franche-Comté
B.1.1.7	93	29	2021-04-17	non-hospital	Ile-de-France
B.1.1.7	76	31	2021-05-06	non-hospital	Normandie
B.1.1.7	75	25	2021-04-20	non-hospital	Ile-de-France
B.1.1.7	76	50	2021-04-23	non-hospital	Normandie
B.1.1.7	92	12	2021-05-06	non-hospital	Ile-de-France
B.1.1.7	76	43	2021-04-20	non-hospital	Normandie
B.1.351/P.1	91	22	2021-05-07	non-hospital	Ile-de-France
B.1.1.7	76	23	2021-04-16	non-hospital	Normandie
B.1.351/P.1	60	46	2021-04-16	non-hospital	Hauts-de-France
B.1.1.7	93	23	2021-04-23	non-hospital	Ile-de-France
B.1.1.7	75	73	2021-04-17	non-hospital	Ile-de-France
B.1.1.7	76	9	2021-04-16	non-hospital	Normandie
B.1.1.7	60	67	2021-05-07	non-hospital	Hauts-de-France
B.1.1.7	76	57	2021-04-16	non-hospital	Normandie
B.1.1.7	93	13	2021-04-16	non-hospital	Ile-de-France
B.1.1.7	92	39	2021-05-07	non-hospital	Ile-de-France
B.1.1.7	70	27	2021-04-26	non-hospital	Bourgogne-Franche-Comté
B.1.1.7	93	17	2021-04-27	non-hospital	Ile-de-France
B.1.1.7	78	24	2021-05-06	non-hospital	Ile-de-France
B.1.1.7	77	46	2021-04-19	non-hospital	Ile-de-France
B.1.1.7	76	75	2021-04-28	non-hospital	Normandie
B.1.1.7	93	20	2021-04-14	non-hospital	Ile-de-France
B.1.1.7	60	46	2021-04-28	non-hospital	Hauts-de-France
B.1.1.7	83	50	2021-04-14	non-hospital	Provence-Alpes-Côte d'Azur
B.1.1.7	76	64	2021-04-30	non-hospital	Normandie
B.1.1.7	60	47	2021-05-07	non-hospital	Hauts-de-France
B.1.1.7	76	9	2021-04-22	non-hospital	Normandie
B.1.1.7	93	13	2021-04-12	non-hospital	Ile-de-France
B.1.1.7	76	48	2021-04-14	non-hospital	Normandie
B.1.1.7	77	68	2021-04-17	non-hospital	Ile-de-France
B.1.1.7	60	10	2021-04-26	non-hospital	Hauts-de-France
B.1.1.7	77	62	2021-04-19	non-hospital	Ile-de-France
B.1.1.7	76	15	2021-04-22	non-hospital	Normandie
B.1.1.7	60	22	2021-04-19	non-hospital	Hauts-de-France
B.1.1.7	70	44	2021-05-03	non-hospital	Bourgogne-Franche-Comté
B.1.1.7	91	54	2021-05-07	non-hospital	Ile-de-France
B.1.1.7	70	61	2021-04-21	non-hospital	Bourgogne-Franche-Comté
B.1.1.7	76	20	2021-04-12	non-hospital	Normandie
B.1.1.7	60	41	2021-04-22	non-hospital	Hauts-de-France
B.1.1.7	76	52	2021-04-14	non-hospital	Normandie
B.1.351/P.1	76	43	2021-04-20	non-hospital	Normandie
B.1.1.7	76	48	2021-04-30	non-hospital	Normandie
B.1.1.7	75	26	2021-04-26	non-hospital	Ile-de-France
B.1.1.7	76	78	2021-04-13	non-hospital	Normandie
B.1.1.7	77	51	2021-04-27	non-hospital	Ile-de-France
B.1.1.7	76	32	2021-04-26	non-hospital	Normandie
B.1.1.7	70	13	2021-05-05	non-hospital	Bourgogne-Franche-Comté
B.1.1.7	37	18	2021-05-06	non-hospital	Centre-Val de Loire
B.1.1.7	75	22	2021-04-16	non-hospital	Ile-de-France
B.1.1.7	60	43	2021-04-13	non-hospital	Hauts-de-France
B.1.1.7	93	43	2021-04-15	non-hospital	Ile-de-France
B.1.1.7	70	39	2021-05-03	non-hospital	Bourgogne-Franche-Comté
B.1.1.7	67	54	2021-05-07	non-hospital	Grand Est
B.1.1.7	76	32	2021-04-19	non-hospital	Normandie
B.1.1.7	93	11	2021-04-13	non-hospital	Ile-de-France
B.1.351/P.1	75	37	2021-04-21	non-hospital	Ile-de-France
B.1.1.7	70	71	2021-04-16	non-hospital	Bourgogne-Franche-Comté
B.1.1.7	76	11	2021-04-14	non-hospital	Normandie
B.1.1.7	67	69	2021-04-20	non-hospital	Grand Est
B.1.1.7	75	54	2021-04-15	non-hospital	Ile-de-France
B.1.1.7	76	43	2021-04-22	non-hospital	Normandie
B.1.1.7	76	38	2021-04-27	non-hospital	Normandie
B.1.1.7	76	34	2021-04-26	non-hospital	Normandie
B.1.1.7	67	70	2021-04-14	non-hospital	Grand Est
B.1.1.7	92	36	2021-05-06	non-hospital	Ile-de-France
B.1.1.7	77	54	2021-04-16	non-hospital	Ile-de-France
B.1.351/P.1	76	16	2021-04-30	non-hospital	Normandie
B.1.1.7	60	24	2021-05-07	non-hospital	Hauts-de-France
B.1.1.7	93	21	2021-04-12	non-hospital	Ile-de-France
B.1.1.7	76	38	2021-04-19	non-hospital	Normandie
B.1.1.7	76	23	2021-04-26	non-hospital	Normandie
B.1.1.7	93	54	2021-04-12	non-hospital	Ile-de-France
B.1.1.7	93	39	2021-04-12	non-hospital	Ile-de-France
B.1.1.7	76	68	2021-04-21	non-hospital	Normandie
B.1.1.7	91	42	2021-05-07	non-hospital	Ile-de-France
B.1.1.7	75	26	2021-04-16	non-hospital	Ile-de-France
B.1.1.7	75	68	2021-04-16	non-hospital	Ile-de-France
B.1.1.7	70	63	2021-04-15	non-hospital	Bourgogne-Franche-Comté
B.1.1.7	76	62	2021-04-30	non-hospital	Normandie
B.1.1.7	76	35	2021-04-26	non-hospital	Normandie
B.1.1.7	70	55	2021-04-14	non-hospital	Bourgogne-Franche-Comté
B.1.1.7	76	46	2021-04-14	non-hospital	Normandie
B.1.1.7	93	45	2021-04-15	non-hospital	Ile-de-France
B.1.1.7	60	19	2021-04-23	non-hospital	Hauts-de-France
B.1.1.7	93	34	2021-04-19	non-hospital	Ile-de-France
B.1.1.7	60	45	2021-04-14	non-hospital	Hauts-de-France
B.1.1.7	70	35	2021-04-13	non-hospital	Bourgogne-Franche-Comté
B.1.351/P.1	75	18	2021-05-06	non-hospital	Ile-de-France
B.1.1.7	76	37	2021-04-22	non-hospital	Normandie
B.1.351/P.1	93	22	2021-04-17	non-hospital	Ile-de-France
B.1.1.7	76	31	2021-04-15	non-hospital	Normandie
B.1.1.7	76	14	2021-04-28	non-hospital	Normandie
B.1.1.7	76	38	2021-04-15	non-hospital	Normandie
B.1.1.7	75	57	2021-05-05	non-hospital	Ile-de-France
B.1.1.7	76	34	2021-04-19	non-hospital	Normandie
B.1.1.7	76	38	2021-04-19	non-hospital	Normandie
B.1.1.7	76	40	2021-04-30	non-hospital	Normandie
B.1.1.7	60	40	2021-04-21	non-hospital	Hauts-de-France
B.1.1.7	60	64	2021-04-12	non-hospital	Hauts-de-France
B.1.1.7	93	12	2021-04-14	non-hospital	Ile-de-France
B.1.1.7	41	59	2021-05-06	non-hospital	Centre-Val de Loire
B.1.1.7	76	8	2021-05-04	non-hospital	Normandie
B.1.1.7	91	35	2021-05-07	non-hospital	Ile-de-France
B.1.1.7	83	19	2021-05-05	non-hospital	Provence-Alpes-Côte d'Azur
B.1.1.7	76	27	2021-04-15	non-hospital	Normandie
B.1.1.7	93	24	2021-04-14	non-hospital	Ile-de-France
B.1.1.7	60	59	2021-04-28	non-hospital	Hauts-de-France
B.1.1.7	60	65	2021-04-22	non-hospital	Hauts-de-France
B.1.1.7	91	23	2021-05-05	non-hospital	Ile-de-France
B.1.1.7	77	44	2021-04-19	non-hospital	Ile-de-France
B.1.1.7	60	67	2021-04-27	non-hospital	Hauts-de-France
B.1.1.7	93	51	2021-04-17	non-hospital	Ile-de-France
B.1.1.7	93	46	2021-04-12	non-hospital	Ile-de-France
B.1.1.7	76	14	2021-05-05	non-hospital	Normandie
B.1.1.7	76	75	2021-04-15	non-hospital	Normandie
B.1.1.7	76	41	2021-04-26	non-hospital	Normandie
B.1.1.7	93	18	2021-04-13	non-hospital	Ile-de-France
B.1.1.7	76	24	2021-04-13	non-hospital	Normandie
B.1.1.7	93	15	2021-04-12	non-hospital	Ile-de-France
B.1.1.7	76	38	2021-04-19	non-hospital	Normandie
B.1.1.7	93	40	2021-04-15	non-hospital	Ile-de-France
B.1.1.7	67	79	2021-05-07	non-hospital	Grand Est
B.1.1.7	83	53	2021-04-15	non-hospital	Provence-Alpes-Côte d'Azur
B.1.1.7	67	52	2021-04-26	non-hospital	Grand Est
B.1.1.7	76	7	2021-04-16	non-hospital	Normandie
B.1.1.7	76	44	2021-04-23	non-hospital	Normandie
B.1.1.7	61	43	2021-05-07	hospital	Normandie
B.1.1.7	61	26	2021-05-06	hospital	Normandie
B.1.1.7	77	51	2021-04-13	non-hospital	Ile-de-France
B.1.1.7	93	60	2021-04-13	non-hospital	Ile-de-France
B.1.1.7	70	61	2021-04-14	non-hospital	Bourgogne-Franche-Comté
B.1.1.7	93	58	2021-04-16	non-hospital	Ile-de-France
B.1.1.7	76	15	2021-04-23	non-hospital	Normandie
B.1.1.7	70	31	2021-04-19	non-hospital	Bourgogne-Franche-Comté
B.1.1.7	78	26	2021-05-07	non-hospital	Ile-de-France
B.1.1.7	76	78	2021-04-20	non-hospital	Normandie
B.1.1.7	75	33	2021-04-19	non-hospital	Ile-de-France
B.1.1.7	93	34	2021-04-23	non-hospital	Ile-de-France
B.1.1.7	76	66	2021-04-15	non-hospital	Normandie
B.1.1.7	77	27	2021-04-16	non-hospital	Ile-de-France
B.1.1.7	70	21	2021-04-26	non-hospital	Bourgogne-Franche-Comté
B.1.1.7	76	22	2021-04-23	non-hospital	Normandie
B.1.351/P.1	77	59	2021-05-04	non-hospital	Ile-de-France
B.1.351/P.1	75	54	2021-04-15	non-hospital	Ile-de-France
B.1.1.7	93	7	2021-04-14	non-hospital	Ile-de-France
B.1.1.7	93	28	2021-04-15	non-hospital	Ile-de-France
B.1.1.7	70	40	2021-05-03	non-hospital	Bourgogne-Franche-Comté
B.1.1.7	76	28	2021-04-14	non-hospital	Normandie
B.1.1.7	76	29	2021-04-12	non-hospital	Normandie
B.1.1.7	60	26	2021-04-19	non-hospital	Hauts-de-France
B.1.1.7	83	28	2021-04-30	non-hospital	Provence-Alpes-Côte d'Azur
B.1.1.7	70	27	2021-04-16	non-hospital	Bourgogne-Franche-Comté
B.1.351/P.1	93	46	2021-04-14	non-hospital	Ile-de-France
B.1.1.7	93	69	2021-04-19	non-hospital	Ile-de-France
B.1.1.7	70	31	2021-04-19	non-hospital	Bourgogne-Franche-Comté
B.1.1.7	60	72	2021-04-26	non-hospital	Hauts-de-France
B.1.1.7	76	35	2021-04-15	non-hospital	Normandie
B.1.1.7	76	9	2021-04-15	non-hospital	Normandie
B.1.351/P.1	91	38	2021-05-05	non-hospital	Ile-de-France
B.1.1.7	77	45	2021-04-27	non-hospital	Ile-de-France
B.1.351/P.1	93	29	2021-04-22	non-hospital	Ile-de-France
B.1.351/P.1	77	46	2021-04-15	non-hospital	Ile-de-France
B.1.1.7	83	7	2021-04-22	non-hospital	Provence-Alpes-Côte d'Azur
B.1.1.7	93	19	2021-04-16	non-hospital	Ile-de-France
N501-/E484+	76	21	2021-04-13	non-hospital	Normandie
B.1.1.7	60	22	2021-04-13	non-hospital	Hauts-de-France
B.1.1.7	92	56	2021-05-05	non-hospital	Ile-de-France
B.1.1.7	77	51	2021-04-26	non-hospital	Ile-de-France
B.1.1.7	83	48	2021-04-19	non-hospital	Provence-Alpes-Côte d'Azur
B.1.1.7	75	52	2021-04-13	non-hospital	Ile-de-France
B.1.1.7	76	62	2021-05-04	non-hospital	Normandie
B.1.1.7	76	56	2021-04-21	non-hospital	Normandie
B.1.1.7	76	41	2021-04-23	non-hospital	Normandie
B.1.1.7	60	55	2021-04-24	non-hospital	Hauts-de-France
N501-/E484+	76	71	2021-04-20	non-hospital	Normandie
B.1.1.7	76	61	2021-04-23	non-hospital	Normandie
B.1.1.7	93	30	2021-04-12	non-hospital	Ile-de-France
B.1.1.7	76	53	2021-04-15	non-hospital	Normandie
B.1.1.7	92	48	2021-05-06	non-hospital	Ile-de-France
B.1.1.7	76	41	2021-04-23	non-hospital	Normandie
B.1.1.7	95	59	2021-05-07	non-hospital	Ile-de-France
B.1.1.7	70	14	2021-05-03	non-hospital	Bourgogne-Franche-Comté
B.1.1.7	70	12	2021-04-15	non-hospital	Bourgogne-Franche-Comté
B.1.1.7	70	53	2021-04-27	non-hospital	Bourgogne-Franche-Comté
B.1.1.7	75	27	2021-04-19	non-hospital	Ile-de-France
wildtype	83	56	2021-04-13	non-hospital	Provence-Alpes-Côte d'Azur
B.1.1.7	93	6	2021-04-16	non-hospital	Ile-de-France
B.1.1.7	77	17	2021-05-07	non-hospital	Ile-de-France
B.1.1.7	76	46	2021-04-23	non-hospital	Normandie
B.1.1.7	76	55	2021-04-22	non-hospital	Normandie
B.1.1.7	77	32	2021-04-16	non-hospital	Ile-de-France
B.1.1.7	75	38	2021-04-27	non-hospital	Ile-de-France
B.1.351/P.1	93	60	2021-04-15	non-hospital	Ile-de-France
B.1.1.7	76	57	2021-04-21	non-hospital	Normandie
B.1.1.7	76	62	2021-04-19	non-hospital	Normandie
B.1.1.7	93	38	2021-04-14	non-hospital	Ile-de-France
B.1.1.7	94	27	2021-05-06	non-hospital	Ile-de-France
B.1.1.7	60	57	2021-04-16	non-hospital	Hauts-de-France
B.1.1.7	93	44	2021-04-24	non-hospital	Ile-de-France
B.1.1.7	75	38	2021-04-28	non-hospital	Ile-de-France
B.1.1.7	93	25	2021-04-12	non-hospital	Ile-de-France
B.1.1.7	93	39	2021-04-12	non-hospital	Ile-de-France
B.1.1.7	83	24	2021-04-14	non-hospital	Provence-Alpes-Côte d'Azur
B.1.1.7	76	18	2021-04-26	non-hospital	Normandie
B.1.351/P.1	91	26	2021-05-07	non-hospital	Ile-de-France
B.1.1.7	67	29	2021-04-22	non-hospital	Grand Est
B.1.1.7	76	35	2021-04-15	non-hospital	Normandie
B.1.1.7	76	66	2021-04-21	non-hospital	Normandie
B.1.351/P.1	93	24	2021-04-19	non-hospital	Ile-de-France
B.1.1.7	93	15	2021-04-14	non-hospital	Ile-de-France
B.1.1.7	70	63	2021-04-12	non-hospital	Bourgogne-Franche-Comté
B.1.1.7	70	61	2021-04-26	non-hospital	Bourgogne-Franche-Comté
B.1.1.7	70	57	2021-04-18	non-hospital	Bourgogne-Franche-Comté
B.1.351/P.1	93	24	2021-04-17	non-hospital	Ile-de-France
B.1.1.7	76	39	2021-05-07	non-hospital	Normandie
B.1.1.7	60	21	2021-04-29	non-hospital	Hauts-de-France
B.1.1.7	76	14	2021-04-28	non-hospital	Normandie
B.1.1.7	92	40	2021-05-06	non-hospital	Ile-de-France
B.1.1.7	93	31	2021-04-13	non-hospital	Ile-de-France
B.1.1.7	91	49	2021-05-07	non-hospital	Ile-de-France
B.1.1.7	93	28	2021-04-12	non-hospital	Ile-de-France
B.1.1.7	93	25	2021-04-15	non-hospital	Ile-de-France
B.1.1.7	83	49	2021-04-14	non-hospital	Provence-Alpes-Côte d'Azur
B.1.1.7	76	33	2021-05-05	non-hospital	Normandie
B.1.1.7	93	30	2021-04-15	non-hospital	Ile-de-France
B.1.1.7	70	31	2021-04-19	non-hospital	Bourgogne-Franche-Comté
B.1.1.7	83	43	2021-04-16	non-hospital	Provence-Alpes-Côte d'Azur
B.1.1.7	93	22	2021-04-23	non-hospital	Ile-de-France
B.1.1.7	76	50	2021-04-21	non-hospital	Normandie
B.1.1.7	60	30	2021-04-16	non-hospital	Hauts-de-France
N501-/E484+	91	34	2021-05-07	non-hospital	Ile-de-France
B.1.1.7	83	30	2021-04-22	non-hospital	Provence-Alpes-Côte d'Azur
B.1.1.7	93	24	2021-04-12	non-hospital	Ile-de-France
B.1.1.7	93	24	2021-04-15	non-hospital	Ile-de-France
B.1.1.7	77	22	2021-04-19	non-hospital	Ile-de-France
B.1.1.7	75	12	2021-04-14	non-hospital	Ile-de-France
B.1.1.7	70	22	2021-04-20	non-hospital	Bourgogne-Franche-Comté
B.1.1.7	76	45	2021-04-26	non-hospital	Normandie
B.1.1.7	75	30	2021-04-15	non-hospital	Ile-de-France
B.1.1.7	76	43	2021-04-22	non-hospital	Normandie
B.1.1.7	75	35	2021-04-19	non-hospital	Ile-de-France
B.1.1.7	70	12	2021-04-17	non-hospital	Bourgogne-Franche-Comté
B.1.1.7	75	27	2021-04-28	non-hospital	Ile-de-France
B.1.351/P.1	91	77	2021-05-07	non-hospital	Ile-de-France
B.1.1.7	61	43	2021-05-04	non-hospital	Normandie
B.1.1.7	70	39	2021-04-16	non-hospital	Bourgogne-Franche-Comté
B.1.1.7	70	32	2021-04-13	non-hospital	Bourgogne-Franche-Comté
B.1.1.7	70	49	2021-04-20	non-hospital	Bourgogne-Franche-Comté
B.1.1.7	75	25	2021-04-28	non-hospital	Ile-de-France
B.1.1.7	77	49	2021-04-12	non-hospital	Ile-de-France
B.1.1.7	93	66	2021-04-12	non-hospital	Ile-de-France
B.1.1.7	76	52	2021-04-15	non-hospital	Normandie
B.1.1.7	76	38	2021-04-27	non-hospital	Normandie
B.1.1.7	93	46	2021-04-12	non-hospital	Ile-de-France
B.1.351/P.1	95	24	2021-05-07	non-hospital	Ile-de-France
B.1.1.7	13	28	2021-04-14	non-hospital	Provence-Alpes-Côte d'Azur
B.1.1.7	70	62	2021-04-22	non-hospital	Bourgogne-Franche-Comté
B.1.1.7	83	66	2021-04-23	non-hospital	Provence-Alpes-Côte d'Azur
B.1.1.7	70	36	2021-04-27	non-hospital	Bourgogne-Franche-Comté
B.1.1.7	91	55	2021-05-06	non-hospital	Ile-de-France
B.1.351/P.1	93	18	2021-04-26	non-hospital	Ile-de-France
B.1.1.7	93	42	2021-04-17	non-hospital	Ile-de-France
B.1.1.7	76	21	2021-04-30	non-hospital	Normandie
B.1.1.7	76	19	2021-04-12	non-hospital	Normandie
B.1.1.7	76	52	2021-04-19	non-hospital	Normandie
N501-/E484+	60	61	2021-04-19	non-hospital	Hauts-de-France
B.1.1.7	91	17	2021-05-07	non-hospital	Ile-de-France
B.1.1.7	76	47	2021-04-14	non-hospital	Normandie
B.1.1.7	60	31	2021-04-27	non-hospital	Hauts-de-France
B.1.1.7	93	30	2021-04-12	non-hospital	Ile-de-France
B.1.1.7	76	21	2021-04-13	non-hospital	Normandie
B.1.1.7	76	48	2021-04-22	non-hospital	Normandie
B.1.1.7	70	10	2021-04-23	non-hospital	Bourgogne-Franche-Comté
B.1.1.7	76	43	2021-04-28	non-hospital	Normandie
B.1.1.7	83	10	2021-04-12	non-hospital	Provence-Alpes-Côte d'Azur
B.1.1.7	76	71	2021-04-24	non-hospital	Normandie
B.1.351/P.1	78	28	2021-05-07	non-hospital	Ile-de-France
B.1.1.7	76	52	2021-05-06	non-hospital	Normandie
B.1.1.7	76	51	2021-04-19	non-hospital	Normandie
B.1.1.7	76	58	2021-04-13	non-hospital	Normandie
B.1.1.7	77	63	2021-04-17	non-hospital	Ile-de-France
B.1.1.7	76	13	2021-05-05	non-hospital	Normandie
B.1.1.7	93	23	2021-04-17	non-hospital	Ile-de-France
B.1.1.7	93	30	2021-04-13	non-hospital	Ile-de-France
B.1.351/P.1	60	43	2021-04-29	non-hospital	Hauts-de-France
B.1.1.7	76	8	2021-04-21	non-hospital	Normandie
B.1.1.7	13	48	2021-04-13	non-hospital	Provence-Alpes-Côte d'Azur
B.1.1.7	76	44	2021-04-16	non-hospital	Normandie
B.1.1.7	76	56	2021-04-23	non-hospital	Normandie
B.1.1.7	91	49	2021-05-07	non-hospital	Ile-de-France
B.1.1.7	60	31	2021-04-16	non-hospital	Hauts-de-France
B.1.1.7	76	65	2021-04-13	non-hospital	Normandie
B.1.1.7	93	56	2021-04-14	non-hospital	Ile-de-France
B.1.1.7	93	26	2021-04-19	non-hospital	Ile-de-France
B.1.1.7	70	39	2021-05-04	non-hospital	Bourgogne-Franche-Comté
B.1.1.7	70	13	2021-04-22	non-hospital	Bourgogne-Franche-Comté
B.1.1.7	76	19	2021-04-19	non-hospital	Normandie
B.1.351/P.1	93	29	2021-04-20	non-hospital	Ile-de-France
B.1.1.7	76	43	2021-04-22	non-hospital	Normandie
B.1.351/P.1	93	21	2021-04-13	non-hospital	Ile-de-France
B.1.1.7	93	32	2021-04-12	non-hospital	Ile-de-France
B.1.1.7	93	16	2021-04-26	non-hospital	Ile-de-France
B.1.1.7	75	59	2021-04-19	non-hospital	Ile-de-France
B.1.1.7	60	56	2021-05-07	non-hospital	Hauts-de-France
B.1.1.7	76	8	2021-04-16	non-hospital	Normandie
B.1.1.7	93	15	2021-04-12	non-hospital	Ile-de-France
B.1.1.7	76	66	2021-04-22	non-hospital	Normandie
B.1.1.7	76	39	2021-05-05	non-hospital	Normandie
B.1.1.7	60	77	2021-04-19	non-hospital	Hauts-de-France
B.1.1.7	76	12	2021-04-30	non-hospital	Normandie
B.1.351/P.1	70	57	2021-04-13	non-hospital	Bourgogne-Franche-Comté
B.1.1.7	76	19	2021-04-15	non-hospital	Normandie
B.1.1.7	93	69	2021-04-14	non-hospital	Ile-de-France
B.1.1.7	93	39	2021-04-14	non-hospital	Ile-de-France
B.1.351/P.1	76	63	2021-04-20	non-hospital	Normandie
B.1.1.7	76	61	2021-04-14	non-hospital	Normandie
B.1.1.7	76	15	2021-04-16	non-hospital	Normandie
B.1.1.7	67	14	2021-05-06	non-hospital	Grand Est
B.1.1.7	60	61	2021-04-28	non-hospital	Hauts-de-France
B.1.1.7	76	53	2021-04-13	non-hospital	Normandie
B.1.1.7	75	25	2021-04-28	non-hospital	Ile-de-France
B.1.351/P.1	75	26	2021-05-06	non-hospital	Ile-de-France
B.1.1.7	77	11	2021-04-19	non-hospital	Ile-de-France
B.1.1.7	77	15	2021-04-17	non-hospital	Ile-de-France
B.1.1.7	76	58	2021-04-22	non-hospital	Normandie
B.1.1.7	76	6	2021-04-12	non-hospital	Normandie
B.1.1.7	76	17	2021-04-22	non-hospital	Normandie
B.1.1.7	70	22	2021-04-13	non-hospital	Bourgogne-Franche-Comté
B.1.1.7	70	54	2021-04-23	non-hospital	Bourgogne-Franche-Comté
B.1.1.7	93	74	2021-04-14	non-hospital	Ile-de-France
B.1.1.7	93	27	2021-04-13	non-hospital	Ile-de-France
B.1.1.7	93	63	2021-04-13	non-hospital	Ile-de-France
B.1.1.7	36	16	2021-05-06	non-hospital	Centre-Val de Loire
B.1.1.7	93	57	2021-04-12	non-hospital	Ile-de-France
B.1.1.7	83	49	2021-04-26	non-hospital	Provence-Alpes-Côte d'Azur
B.1.1.7	70	15	2021-04-16	non-hospital	Bourgogne-Franche-Comté
B.1.1.7	93	41	2021-04-15	non-hospital	Ile-de-France
B.1.1.7	93	27	2021-04-17	non-hospital	Ile-de-France
B.1.1.7	75	76	2021-04-21	non-hospital	Ile-de-France
B.1.1.7	76	30	2021-04-20	non-hospital	Normandie
B.1.1.7	76	74	2021-04-15	non-hospital	Normandie
B.1.1.7	76	58	2021-04-14	non-hospital	Normandie
B.1.351/P.1	78	49	2021-05-07	non-hospital	Ile-de-France
B.1.1.7	93	31	2021-04-13	non-hospital	Ile-de-France
B.1.1.7	93	42	2021-04-16	non-hospital	Ile-de-France
B.1.1.7	93	31	2021-04-12	non-hospital	Ile-de-France
B.1.351/P.1	93	34	2021-04-16	non-hospital	Ile-de-France
B.1.1.7	76	16	2021-04-14	non-hospital	Normandie
B.1.1.7	70	25	2021-04-27	non-hospital	Bourgogne-Franche-Comté
B.1.351/P.1	75	29	2021-04-28	non-hospital	Ile-de-France
B.1.1.7	76	70	2021-04-13	non-hospital	Normandie
B.1.1.7	93	41	2021-04-19	non-hospital	Ile-de-France
B.1.1.7	67	38	2021-04-20	non-hospital	Grand Est
B.1.1.7	76	69	2021-04-12	non-hospital	Normandie
B.1.1.7	60	17	2021-04-15	non-hospital	Hauts-de-France
B.1.1.7	93	43	2021-04-12	non-hospital	Ile-de-France
B.1.1.7	76	45	2021-05-06	non-hospital	Normandie
B.1.1.7	76	62	2021-04-26	non-hospital	Normandie
B.1.1.7	61	54	2021-05-06	hospital	Normandie
B.1.1.7	77	20	2021-05-04	non-hospital	Ile-de-France
B.1.1.7	70	71	2021-04-23	non-hospital	Bourgogne-Franche-Comté
B.1.1.7	70	32	2021-04-15	non-hospital	Bourgogne-Franche-Comté
B.1.1.7	76	40	2021-04-16	non-hospital	Normandie
B.1.1.7	75	27	2021-04-26	non-hospital	Ile-de-France
B.1.1.7	76	61	2021-05-06	non-hospital	Normandie
B.1.1.7	92	10	2021-05-06	non-hospital	Ile-de-France
B.1.1.7	83	66	2021-04-16	non-hospital	Provence-Alpes-Côte d'Azur
B.1.1.7	78	50	2021-05-07	non-hospital	Ile-de-France
B.1.1.7	93	32	2021-04-23	non-hospital	Ile-de-France
B.1.1.7	60	27	2021-05-05	non-hospital	Hauts-de-France
B.1.1.7	77	43	2021-05-04	non-hospital	Ile-de-France
B.1.1.7	76	42	2021-04-16	non-hospital	Normandie
B.1.351/P.1	77	11	2021-05-05	non-hospital	Ile-de-France
B.1.1.7	76	44	2021-04-24	non-hospital	Normandie
B.1.351/P.1	76	45	2021-04-23	non-hospital	Normandie
B.1.1.7	91	25	2021-05-07	non-hospital	Ile-de-France
B.1.1.7	93	29	2021-04-13	non-hospital	Ile-de-France
B.1.351/P.1	76	23	2021-05-06	non-hospital	Normandie
B.1.1.7	91	60	2021-05-07	non-hospital	Ile-de-France
B.1.1.7	70	45	2021-05-04	non-hospital	Bourgogne-Franche-Comté
B.1.1.7	93	50	2021-04-21	non-hospital	Ile-de-France
B.1.1.7	91	40	2021-05-06	non-hospital	Ile-de-France
B.1.1.7	76	13	2021-04-21	non-hospital	Normandie
B.1.1.7	93	46	2021-04-13	non-hospital	Ile-de-France
B.1.1.7	60	19	2021-04-23	non-hospital	Hauts-de-France
B.1.1.7	70	37	2021-04-24	non-hospital	Bourgogne-Franche-Comté
B.1.1.7	75	22	2021-04-16	non-hospital	Ile-de-France
B.1.1.7	70	65	2021-04-13	non-hospital	Bourgogne-Franche-Comté
B.1.1.7	93	54	2021-04-16	non-hospital	Ile-de-France
B.1.1.7	60	27	2021-04-28	non-hospital	Hauts-de-France
B.1.1.7	70	41	2021-04-23	non-hospital	Bourgogne-Franche-Comté
B.1.1.7	76	32	2021-04-15	non-hospital	Normandie
B.1.1.7	60	40	2021-04-16	non-hospital	Hauts-de-France
B.1.1.7	76	37	2021-04-20	non-hospital	Normandie
B.1.1.7	76	14	2021-04-26	non-hospital	Normandie
B.1.1.7	77	62	2021-05-04	non-hospital	Ile-de-France
B.1.1.7	60	61	2021-05-07	non-hospital	Hauts-de-France
B.1.1.7	93	56	2021-04-19	non-hospital	Ile-de-France
B.1.1.7	83	56	2021-04-14	non-hospital	Provence-Alpes-Côte d'Azur
B.1.1.7	93	35	2021-04-19	non-hospital	Ile-de-France
B.1.1.7	76	36	2021-05-03	non-hospital	Normandie
B.1.1.7	76	37	2021-05-03	non-hospital	Normandie
B.1.1.7	76	42	2021-04-21	non-hospital	Normandie
B.1.1.7	83	49	2021-04-26	non-hospital	Provence-Alpes-Côte d'Azur
B.1.1.7	83	49	2021-04-13	non-hospital	Provence-Alpes-Côte d'Azur
B.1.1.7	76	10	2021-05-03	non-hospital	Normandie
N501-/E484+	93	33	2021-04-26	non-hospital	Ile-de-France
B.1.1.7	83	39	2021-04-19	non-hospital	Provence-Alpes-Côte d'Azur
B.1.351/P.1	93	47	2021-04-15	non-hospital	Ile-de-France
B.1.1.7	60	30	2021-04-14	non-hospital	Hauts-de-France
B.1.1.7	70	54	2021-04-13	non-hospital	Bourgogne-Franche-Comté
B.1.1.7	76	37	2021-05-06	non-hospital	Normandie
B.1.1.7	93	38	2021-04-22	non-hospital	Ile-de-France
B.1.1.7	13	55	2021-05-06	non-hospital	Provence-Alpes-Côte d'Azur
B.1.1.7	67	59	2021-04-19	non-hospital	Grand Est
B.1.1.7	93	42	2021-04-15	non-hospital	Ile-de-France
B.1.1.7	60	21	2021-04-26	non-hospital	Hauts-de-France
B.1.1.7	76	67	2021-04-13	non-hospital	Normandie
B.1.351/P.1	93	58	2021-04-19	non-hospital	Ile-de-France
B.1.1.7	77	27	2021-04-19	non-hospital	Ile-de-France
B.1.1.7	76	9	2021-05-06	non-hospital	Normandie
B.1.1.7	91	48	2021-05-05	non-hospital	Ile-de-France
B.1.1.7	70	30	2021-04-17	non-hospital	Bourgogne-Franche-Comté
B.1.351/P.1	92	46	2021-05-06	non-hospital	Ile-de-France
B.1.1.7	76	15	2021-04-21	non-hospital	Normandie
B.1.1.7	76	39	2021-04-12	non-hospital	Normandie
B.1.351/P.1	70	46	2021-04-21	non-hospital	Bourgogne-Franche-Comté
B.1.351/P.1	77	20	2021-04-17	non-hospital	Ile-de-France
B.1.351/P.1	93	23	2021-04-16	non-hospital	Ile-de-France
B.1.1.7	76	39	2021-04-19	non-hospital	Normandie
B.1.351/P.1	93	65	2021-04-20	non-hospital	Ile-de-France
B.1.1.7	83	47	2021-04-14	non-hospital	Provence-Alpes-Côte d'Azur
B.1.1.7	30	48	2021-04-13	non-hospital	Occitanie
B.1.1.7	34	58	2021-04-16	non-hospital	Occitanie
B.1.1.7	91	73	2021-05-07	non-hospital	Ile-de-France
B.1.1.7	60	9	2021-04-21	non-hospital	Hauts-de-France
B.1.1.7	76	32	2021-04-15	non-hospital	Normandie
B.1.1.7	76	56	2021-04-22	non-hospital	Normandie
B.1.1.7	76	35	2021-05-06	non-hospital	Normandie
B.1.351/P.1	75	54	2021-04-26	non-hospital	Ile-de-France
B.1.1.7	93	40	2021-04-19	non-hospital	Ile-de-France
B.1.351/P.1	76	56	2021-04-26	non-hospital	Normandie
B.1.1.7	75	37	2021-05-07	non-hospital	Ile-de-France
B.1.1.7	60	54	2021-05-07	non-hospital	Hauts-de-France
B.1.1.7	76	54	2021-04-14	non-hospital	Normandie
B.1.1.7	76	32	2021-04-28	non-hospital	Normandie
B.1.1.7	76	38	2021-04-26	non-hospital	Normandie
B.1.1.7	76	30	2021-04-26	non-hospital	Normandie
B.1.1.7	76	9	2021-04-23	non-hospital	Normandie
B.1.1.7	93	19	2021-04-13	non-hospital	Ile-de-France
B.1.1.7	76	18	2021-04-21	non-hospital	Normandie
B.1.1.7	78	50	2021-05-07	non-hospital	Ile-de-France
B.1.1.7	93	43	2021-04-13	non-hospital	Ile-de-France
B.1.1.7	93	66	2021-04-19	non-hospital	Ile-de-France
B.1.1.7	75	57	2021-04-13	non-hospital	Ile-de-France
B.1.1.7	75	71	2021-04-22	non-hospital	Ile-de-France
B.1.1.7	83	32	2021-04-20	non-hospital	Provence-Alpes-Côte d'Azur
B.1.1.7	67	44	2021-04-19	non-hospital	Grand Est
B.1.1.7	76	75	2021-05-05	non-hospital	Normandie
B.1.1.7	93	28	2021-04-12	non-hospital	Ile-de-France
B.1.1.7	76	12	2021-05-05	non-hospital	Normandie
B.1.1.7	77	24	2021-04-14	non-hospital	Ile-de-France
B.1.1.7	83	35	2021-04-23	non-hospital	Provence-Alpes-Côte d'Azur
B.1.1.7	91	34	2021-05-07	non-hospital	Ile-de-France
B.1.1.7	62	22	2021-05-05	non-hospital	Hauts-de-France
B.1.1.7	60	25	2021-04-26	non-hospital	Hauts-de-France
B.1.1.7	76	17	2021-04-14	non-hospital	Normandie
B.1.351/P.1	93	44	2021-04-19	non-hospital	Ile-de-France
B.1.1.7	60	52	2021-04-22	non-hospital	Hauts-de-France
B.1.1.7	77	7	2021-04-17	non-hospital	Ile-de-France
B.1.1.7	76	73	2021-04-16	non-hospital	Normandie
B.1.1.7	91	12	2021-05-06	non-hospital	Ile-de-France
B.1.1.7	70	62	2021-04-26	non-hospital	Bourgogne-Franche-Comté
B.1.1.7	60	28	2021-04-14	non-hospital	Hauts-de-France
B.1.1.7	77	41	2021-04-14	non-hospital	Ile-de-France
B.1.351/P.1	92	20	2021-05-06	non-hospital	Ile-de-France
B.1.1.7	75	29	2021-04-15	non-hospital	Ile-de-France
B.1.1.7	83	43	2021-04-30	non-hospital	Provence-Alpes-Côte d'Azur
B.1.1.7	70	53	2021-04-19	non-hospital	Bourgogne-Franche-Comté
B.1.1.7	70	69	2021-04-16	non-hospital	Bourgogne-Franche-Comté
B.1.1.7	70	28	2021-04-20	non-hospital	Bourgogne-Franche-Comté
B.1.1.7	93	30	2021-04-17	hospital	Ile-de-France
B.1.351/P.1	75	57	2021-04-21	non-hospital	Ile-de-France
B.1.1.7	67	25	2021-04-12	non-hospital	Grand Est
B.1.1.7	93	34	2021-04-16	non-hospital	Ile-de-France
B.1.1.7	70	18	2021-04-18	non-hospital	Bourgogne-Franche-Comté
B.1.1.7	76	35	2021-04-19	non-hospital	Normandie
B.1.1.7	76	38	2021-04-13	non-hospital	Normandie
B.1.1.7	83	75	2021-04-23	non-hospital	Provence-Alpes-Côte d'Azur
B.1.1.7	76	25	2021-04-21	non-hospital	Normandie
B.1.1.7	30	8	2021-04-30	non-hospital	Occitanie
B.1.1.7	76	54	2021-04-13	non-hospital	Normandie
B.1.1.7	93	41	2021-04-17	non-hospital	Ile-de-France
B.1.351/P.1	93	9	2021-04-19	non-hospital	Ile-de-France
wildtype	93	15	2021-04-12	non-hospital	Ile-de-France
B.1.1.7	67	16	2021-04-22	non-hospital	Grand Est
N501-/E484+	93	23	2021-04-13	non-hospital	Ile-de-France
B.1.351/P.1	75	63	2021-04-19	non-hospital	Ile-de-France
B.1.1.7	70	29	2021-04-17	non-hospital	Bourgogne-Franche-Comté
B.1.1.7	91	34	2021-05-07	non-hospital	Ile-de-France
B.1.1.7	83	58	2021-04-19	non-hospital	Provence-Alpes-Côte d'Azur
B.1.1.7	93	41	2021-04-14	non-hospital	Ile-de-France
B.1.1.7	76	59	2021-04-22	non-hospital	Normandie
B.1.1.7	76	18	2021-04-19	non-hospital	Normandie
B.1.1.7	93	35	2021-04-16	non-hospital	Ile-de-France
B.1.1.7	93	29	2021-04-21	non-hospital	Ile-de-France
B.1.1.7	83	38	2021-05-03	non-hospital	Provence-Alpes-Côte d'Azur
B.1.1.7	76	51	2021-04-13	non-hospital	Normandie
B.1.1.7	60	22	2021-04-15	non-hospital	Hauts-de-France
B.1.1.7	60	20	2021-04-28	non-hospital	Hauts-de-France
B.1.1.7	60	19	2021-04-26	non-hospital	Hauts-de-France
B.1.1.7	91	22	2021-05-07	non-hospital	Ile-de-France
B.1.1.7	60	40	2021-04-19	non-hospital	Hauts-de-France
B.1.1.7	93	30	2021-04-22	non-hospital	Ile-de-France
B.1.1.7	76	67	2021-04-22	non-hospital	Normandie
B.1.1.7	91	15	2021-05-07	non-hospital	Ile-de-France
B.1.1.7	70	52	2021-04-27	non-hospital	Bourgogne-Franche-Comté
B.1.1.7	76	67	2021-04-22	non-hospital	Normandie
B.1.1.7	76	12	2021-04-20	non-hospital	Normandie
B.1.1.7	76	36	2021-04-22	non-hospital	Normandie
B.1.1.7	60	17	2021-04-22	non-hospital	Hauts-de-France
B.1.1.7	60	41	2021-04-21	non-hospital	Hauts-de-France
B.1.1.7	67	51	2021-04-15	non-hospital	Grand Est
B.1.351/P.1	93	58	2021-04-19	non-hospital	Ile-de-France
B.1.1.7	60	37	2021-04-14	non-hospital	Hauts-de-France
B.1.1.7	75	44	2021-04-14	non-hospital	Ile-de-France
B.1.1.7	93	39	2021-04-14	non-hospital	Ile-de-France
B.1.1.7	76	25	2021-05-05	non-hospital	Normandie
B.1.1.7	93	42	2021-04-19	non-hospital	Ile-de-France
B.1.1.7	91	36	2021-05-07	non-hospital	Ile-de-France
B.1.1.7	70	72	2021-05-05	non-hospital	Bourgogne-Franche-Comté
B.1.1.7	75	32	2021-04-15	non-hospital	Ile-de-France
B.1.1.7	67	52	2021-04-12	non-hospital	Grand Est
B.1.1.7	76	31	2021-04-16	non-hospital	Normandie
B.1.1.7	93	33	2021-04-20	non-hospital	Ile-de-France
B.1.1.7	76	36	2021-05-04	non-hospital	Normandie
B.1.1.7	76	30	2021-04-14	non-hospital	Normandie
B.1.1.7	77	50	2021-04-19	non-hospital	Ile-de-France
B.1.1.7	78	39	2021-05-07	non-hospital	Ile-de-France
B.1.1.7	83	50	2021-04-19	non-hospital	Provence-Alpes-Côte d'Azur
B.1.1.7	67	50	2021-04-28	non-hospital	Grand Est
B.1.1.7	93	51	2021-04-18	non-hospital	Ile-de-France
B.1.1.7	76	66	2021-04-30	non-hospital	Normandie
B.1.1.7	76	41	2021-04-27	non-hospital	Normandie
B.1.1.7	76	31	2021-05-05	non-hospital	Normandie
B.1.1.7	76	73	2021-04-19	non-hospital	Normandie
B.1.1.7	76	44	2021-05-04	non-hospital	Normandie
B.1.1.7	93	31	2021-04-14	non-hospital	Ile-de-France
B.1.1.7	76	58	2021-04-19	non-hospital	Normandie
B.1.1.7	76	35	2021-04-14	non-hospital	Normandie
B.1.351/P.1	93	63	2021-04-23	non-hospital	Ile-de-France
B.1.1.7	75	20	2021-04-30	non-hospital	Ile-de-France
B.1.1.7	76	16	2021-04-20	non-hospital	Normandie
B.1.1.7	76	49	2021-04-23	non-hospital	Normandie
B.1.1.7	77	27	2021-04-20	non-hospital	Ile-de-France
B.1.1.7	70	17	2021-05-05	non-hospital	Bourgogne-Franche-Comté
B.1.1.7	76	47	2021-04-13	non-hospital	Normandie
B.1.1.7	93	34	2021-04-12	non-hospital	Ile-de-France
N501-/E484+	77	37	2021-04-16	non-hospital	Ile-de-France
B.1.1.7	76	10	2021-04-21	non-hospital	Normandie
B.1.1.7	83	53	2021-04-20	non-hospital	Provence-Alpes-Côte d'Azur
B.1.1.7	75	38	2021-04-12	non-hospital	Ile-de-France
B.1.1.7	76	37	2021-04-23	non-hospital	Normandie
N501-/E484+	76	39	2021-04-14	non-hospital	Normandie
B.1.1.7	77	62	2021-04-20	non-hospital	Ile-de-France
B.1.1.7	37	66	2021-05-06	non-hospital	Centre-Val de Loire
B.1.1.7	76	9	2021-05-05	non-hospital	Normandie
B.1.1.7	83	56	2021-04-30	non-hospital	Provence-Alpes-Côte d'Azur
B.1.1.7	76	49	2021-04-12	non-hospital	Normandie
B.1.1.7	70	30	2021-04-17	non-hospital	Bourgogne-Franche-Comté
B.1.1.7	70	22	2021-04-12	non-hospital	Bourgogne-Franche-Comté
B.1.1.7	91	25	2021-05-05	non-hospital	Ile-de-France
B.1.1.7	83	46	2021-04-12	non-hospital	Provence-Alpes-Côte d'Azur
B.1.1.7	93	26	2021-04-15	non-hospital	Ile-de-France
B.1.1.7	27	53	2021-05-05	non-hospital	Normandie
B.1.1.7	76	52	2021-04-13	non-hospital	Normandie
B.1.1.7	93	50	2021-04-19	non-hospital	Ile-de-France
B.1.1.7	76	22	2021-04-14	non-hospital	Normandie
B.1.351/P.1	67	24	2021-05-06	non-hospital	Grand Est
B.1.1.7	76	51	2021-04-16	non-hospital	Normandie
B.1.1.7	76	62	2021-04-27	non-hospital	Normandie
B.1.1.7	60	41	2021-04-22	non-hospital	Hauts-de-France
B.1.1.7	60	10	2021-04-22	non-hospital	Hauts-de-France
B.1.1.7	76	71	2021-04-14	non-hospital	Normandie
wildtype	77	8	2021-04-13	non-hospital	Ile-de-France
B.1.1.7	93	19	2021-04-17	non-hospital	Ile-de-France
B.1.1.7	93	46	2021-04-19	non-hospital	Ile-de-France
B.1.1.7	76	36	2021-04-20	non-hospital	Normandie
B.1.1.7	93	35	2021-04-12	non-hospital	Ile-de-France
B.1.1.7	93	39	2021-04-19	non-hospital	Ile-de-France
B.1.1.7	76	44	2021-04-23	non-hospital	Normandie
B.1.1.7	77	18	2021-04-17	non-hospital	Ile-de-France
B.1.1.7	93	29	2021-04-13	non-hospital	Ile-de-France
B.1.1.7	93	42	2021-04-16	non-hospital	Ile-de-France
B.1.1.7	70	57	2021-04-17	non-hospital	Bourgogne-Franche-Comté
B.1.1.7	77	26	2021-04-19	non-hospital	Ile-de-France
B.1.1.7	95	14	2021-05-07	non-hospital	Ile-de-France
B.1.1.7	92	45	2021-05-06	non-hospital	Ile-de-France
B.1.351/P.1	75	35	2021-05-06	non-hospital	Ile-de-France
B.1.1.7	76	53	2021-04-13	non-hospital	Normandie
B.1.1.7	76	15	2021-04-16	non-hospital	Normandie
B.1.1.7	70	40	2021-04-28	non-hospital	Bourgogne-Franche-Comté
B.1.1.7	75	52	2021-04-19	non-hospital	Ile-de-France
B.1.1.7	67	11	2021-05-07	non-hospital	Grand Est
B.1.1.7	70	57	2021-04-26	non-hospital	Bourgogne-Franche-Comté
B.1.1.7	76	52	2021-04-21	non-hospital	Normandie
B.1.1.7	76	22	2021-04-27	non-hospital	Normandie
B.1.1.7	76	18	2021-05-05	non-hospital	Normandie
B.1.1.7	91	35	2021-04-14	hospital	Ile-de-France
B.1.1.7	76	16	2021-04-21	non-hospital	Normandie
B.1.1.7	76	62	2021-04-14	non-hospital	Normandie
B.1.1.7	78	44	2021-05-07	non-hospital	Ile-de-France
B.1.1.7	77	24	2021-04-13	non-hospital	Ile-de-France
B.1.351/P.1	93	68	2021-04-14	non-hospital	Ile-de-France
B.1.1.7	76	13	2021-05-06	non-hospital	Normandie
B.1.1.7	70	17	2021-05-05	non-hospital	Bourgogne-Franche-Comté
B.1.1.7	76	35	2021-04-23	non-hospital	Normandie
B.1.1.7	78	69	2021-05-07	non-hospital	Ile-de-France
B.1.1.7	93	9	2021-04-19	non-hospital	Ile-de-France
B.1.1.7	60	40	2021-04-21	non-hospital	Hauts-de-France
B.1.1.7	93	59	2021-04-12	non-hospital	Ile-de-France
B.1.1.7	76	51	2021-04-27	non-hospital	Normandie
B.1.1.7	60	21	2021-04-14	non-hospital	Hauts-de-France
B.1.1.7	76	37	2021-04-20	non-hospital	Normandie
B.1.1.7	76	7	2021-04-20	non-hospital	Normandie
B.1.1.7	76	34	2021-04-13	non-hospital	Normandie
B.1.1.7	70	23	2021-04-23	non-hospital	Bourgogne-Franche-Comté
B.1.1.7	76	53	2021-04-16	non-hospital	Normandie
B.1.1.7	93	29	2021-04-16	non-hospital	Ile-de-France
B.1.1.7	13	79	2021-04-12	non-hospital	Provence-Alpes-Côte d'Azur
B.1.1.7	76	44	2021-05-03	non-hospital	Normandie
B.1.1.7	70	59	2021-04-13	non-hospital	Bourgogne-Franche-Comté
B.1.1.7	70	23	2021-04-24	non-hospital	Bourgogne-Franche-Comté
B.1.1.7	60	35	2021-04-14	non-hospital	Hauts-de-France
B.1.1.7	70	17	2021-04-15	non-hospital	Bourgogne-Franche-Comté
B.1.1.7	76	57	2021-04-12	non-hospital	Normandie
B.1.1.7	76	13	2021-04-27	non-hospital	Normandie
B.1.1.7	76	8	2021-04-28	non-hospital	Normandie
B.1.1.7	76	48	2021-04-26	non-hospital	Normandie
B.1.1.7	75	46	2021-04-19	non-hospital	Ile-de-France
B.1.1.7	70	68	2021-04-21	non-hospital	Bourgogne-Franche-Comté
B.1.1.7	76	65	2021-04-22	non-hospital	Normandie
B.1.1.7	34	66	2021-05-04	non-hospital	Occitanie
B.1.1.7	76	60	2021-05-05	non-hospital	Normandie
B.1.1.7	93	38	2021-04-21	non-hospital	Ile-de-France
B.1.351/P.1	93	71	2021-04-17	non-hospital	Ile-de-France
B.1.1.7	93	18	2021-04-15	non-hospital	Ile-de-France
B.1.1.7	70	59	2021-04-14	non-hospital	Bourgogne-Franche-Comté
B.1.1.7	70	7	2021-04-23	non-hospital	Bourgogne-Franche-Comté
B.1.1.7	76	49	2021-04-20	non-hospital	Normandie
B.1.1.7	30	72	2021-04-13	non-hospital	Occitanie
N501-/E484+	93	34	2021-04-19	non-hospital	Ile-de-France
B.1.1.7	76	44	2021-05-06	non-hospital	Normandie
B.1.1.7	70	78	2021-04-20	non-hospital	Bourgogne-Franche-Comté
B.1.1.7	92	11	2021-05-06	non-hospital	Ile-de-France
B.1.351/P.1	93	33	2021-04-20	non-hospital	Ile-de-France
B.1.1.7	93	27	2021-04-22	non-hospital	Ile-de-France
B.1.1.7	67	65	2021-04-13	non-hospital	Grand Est
B.1.1.7	76	15	2021-04-12	non-hospital	Normandie
B.1.1.7	92	48	2021-05-06	non-hospital	Ile-de-France
B.1.1.7	70	27	2021-04-22	non-hospital	Bourgogne-Franche-Comté
B.1.1.7	60	33	2021-04-27	non-hospital	Hauts-de-France
B.1.1.7	77	54	2021-05-03	non-hospital	Ile-de-France
B.1.1.7	93	52	2021-04-16	non-hospital	Ile-de-France
B.1.1.7	70	75	2021-05-05	non-hospital	Bourgogne-Franche-Comté
B.1.351/P.1	93	17	2021-04-23	non-hospital	Ile-de-France
B.1.1.7	60	65	2021-04-14	non-hospital	Hauts-de-France
B.1.1.7	93	22	2021-04-13	non-hospital	Ile-de-France
B.1.1.7	60	16	2021-04-13	non-hospital	Hauts-de-France
B.1.1.7	93	18	2021-04-16	non-hospital	Ile-de-France
B.1.1.7	76	35	2021-04-13	non-hospital	Normandie
B.1.1.7	83	42	2021-04-12	non-hospital	Provence-Alpes-Côte d'Azur
B.1.1.7	77	24	2021-04-13	non-hospital	Ile-de-France
B.1.1.7	95	42	2021-05-07	non-hospital	Ile-de-France
B.1.1.7	70	47	2021-04-16	non-hospital	Bourgogne-Franche-Comté
B.1.1.7	76	44	2021-04-12	non-hospital	Normandie
B.1.1.7	76	51	2021-04-16	non-hospital	Normandie
B.1.1.7	60	32	2021-04-13	non-hospital	Hauts-de-France
B.1.1.7	78	53	2021-05-06	non-hospital	Ile-de-France
B.1.1.7	76	74	2021-04-27	non-hospital	Normandie
B.1.1.7	93	59	2021-04-19	non-hospital	Ile-de-France
B.1.1.7	95	40	2021-05-07	non-hospital	Ile-de-France
B.1.1.7	93	66	2021-04-19	non-hospital	Ile-de-France
B.1.1.7	76	25	2021-05-03	non-hospital	Normandie
B.1.1.7	60	30	2021-04-16	non-hospital	Hauts-de-France
B.1.1.7	37	47	2021-05-06	non-hospital	Centre-Val de Loire
B.1.1.7	91	24	2021-05-06	non-hospital	Ile-de-France
B.1.1.7	83	34	2021-05-03	non-hospital	Provence-Alpes-Côte d'Azur
B.1.1.7	93	51	2021-04-23	non-hospital	Ile-de-France
B.1.351/P.1	93	22	2021-04-17	non-hospital	Ile-de-France
B.1.1.7	76	64	2021-04-16	non-hospital	Normandie
B.1.1.7	93	28	2021-04-23	non-hospital	Ile-de-France
B.1.1.7	60	61	2021-04-29	non-hospital	Hauts-de-France
B.1.1.7	76	43	2021-04-22	non-hospital	Normandie
B.1.1.7	93	12	2021-04-23	non-hospital	Ile-de-France
B.1.1.7	91	31	2021-05-07	non-hospital	Ile-de-France
B.1.1.7	76	7	2021-04-16	non-hospital	Normandie
B.1.1.7	60	40	2021-04-16	non-hospital	Hauts-de-France
B.1.1.7	93	22	2021-04-15	non-hospital	Ile-de-France
B.1.1.7	60	13	2021-05-05	non-hospital	Hauts-de-France
B.1.1.7	70	39	2021-04-17	non-hospital	Bourgogne-Franche-Comté
B.1.1.7	61	41	2021-05-07	hospital	Normandie
B.1.1.7	76	33	2021-04-12	non-hospital	Normandie
B.1.1.7	76	53	2021-04-20	non-hospital	Normandie
B.1.1.7	93	27	2021-04-19	non-hospital	Ile-de-France
B.1.1.7	60	61	2021-04-19	non-hospital	Hauts-de-France
B.1.351/P.1	78	20	2021-05-07	non-hospital	Ile-de-France
B.1.1.7	76	11	2021-04-21	non-hospital	Normandie
B.1.351/P.1	76	41	2021-05-05	non-hospital	Normandie
B.1.1.7	93	65	2021-04-24	non-hospital	Ile-de-France
B.1.1.7	60	45	2021-04-28	non-hospital	Hauts-de-France
B.1.1.7	76	13	2021-04-14	non-hospital	Normandie
B.1.1.7	34	51	2021-04-13	non-hospital	Occitanie
B.1.1.7	83	65	2021-04-12	non-hospital	Provence-Alpes-Côte d'Azur
B.1.1.7	93	13	2021-04-16	non-hospital	Ile-de-France
B.1.1.7	83	21	2021-04-21	non-hospital	Provence-Alpes-Côte d'Azur
B.1.1.7	77	25	2021-04-19	non-hospital	Ile-de-France
B.1.1.7	93	41	2021-04-13	non-hospital	Ile-de-France
B.1.1.7	91	70	2021-05-07	non-hospital	Ile-de-France
B.1.1.7	70	17	2021-04-20	non-hospital	Bourgogne-Franche-Comté
B.1.1.7	76	11	2021-04-23	non-hospital	Normandie
B.1.1.7	78	57	2021-05-06	non-hospital	Ile-de-France
B.1.1.7	76	32	2021-04-27	non-hospital	Normandie
B.1.1.7	76	72	2021-04-22	non-hospital	Normandie
B.1.1.7	76	51	2021-04-14	non-hospital	Normandie
B.1.1.7	76	59	2021-04-20	non-hospital	Normandie
B.1.1.7	76	44	2021-05-03	non-hospital	Normandie
B.1.1.7	93	39	2021-04-19	non-hospital	Ile-de-France
B.1.1.7	93	53	2021-04-12	non-hospital	Ile-de-France
B.1.1.7	76	62	2021-04-12	non-hospital	Normandie
B.1.1.7	76	28	2021-04-20	non-hospital	Normandie
B.1.1.7	60	33	2021-04-20	non-hospital	Hauts-de-France
B.1.1.7	75	61	2021-04-15	non-hospital	Ile-de-France
B.1.1.7	93	28	2021-04-24	non-hospital	Ile-de-France
B.1.1.7	76	78	2021-04-12	non-hospital	Normandie
B.1.1.7	76	25	2021-04-15	non-hospital	Normandie
B.1.1.7	76	32	2021-04-15	non-hospital	Normandie
B.1.1.7	76	32	2021-04-26	non-hospital	Normandie
B.1.1.7	60	24	2021-04-28	non-hospital	Hauts-de-France
B.1.1.7	93	51	2021-04-27	non-hospital	Ile-de-France
B.1.1.7	76	68	2021-04-14	non-hospital	Normandie
B.1.1.7	93	55	2021-04-13	non-hospital	Ile-de-France
B.1.1.7	76	49	2021-04-30	non-hospital	Normandie
B.1.351/P.1	77	21	2021-05-06	non-hospital	Ile-de-France
B.1.1.7	83	74	2021-04-12	non-hospital	Provence-Alpes-Côte d'Azur
B.1.1.7	93	60	2021-04-21	non-hospital	Ile-de-France
B.1.351/P.1	60	32	2021-04-16	non-hospital	Hauts-de-France
B.1.1.7	76	41	2021-04-16	non-hospital	Normandie
B.1.1.7	75	25	2021-04-16	non-hospital	Ile-de-France
B.1.1.7	93	24	2021-04-15	non-hospital	Ile-de-France
B.1.1.7	70	59	2021-05-04	non-hospital	Bourgogne-Franche-Comté
B.1.1.7	93	40	2021-04-12	non-hospital	Ile-de-France
B.1.1.7	60	37	2021-04-20	non-hospital	Hauts-de-France
B.1.1.7	67	49	2021-04-13	non-hospital	Grand Est
B.1.1.7	93	67	2021-04-14	non-hospital	Ile-de-France
B.1.1.7	75	27	2021-04-15	non-hospital	Ile-de-France
B.1.1.7	78	26	2021-05-07	non-hospital	Ile-de-France
N501-/E484+	93	19	2021-04-19	non-hospital	Ile-de-France
B.1.1.7	13	50	2021-04-14	non-hospital	Provence-Alpes-Côte d'Azur
B.1.1.7	70	31	2021-04-14	non-hospital	Bourgogne-Franche-Comté
B.1.1.7	76	20	2021-04-21	non-hospital	Normandie
B.1.1.7	76	43	2021-04-22	non-hospital	Normandie
B.1.1.7	67	24	2021-04-13	non-hospital	Grand Est
B.1.1.7	93	24	2021-04-17	non-hospital	Ile-de-France
B.1.1.7	70	39	2021-04-14	non-hospital	Bourgogne-Franche-Comté
B.1.1.7	83	38	2021-04-20	non-hospital	Provence-Alpes-Côte d'Azur
B.1.1.7	76	19	2021-04-13	non-hospital	Normandie
B.1.1.7	78	38	2021-05-07	non-hospital	Ile-de-France
B.1.1.7	93	41	2021-04-12	non-hospital	Ile-de-France
B.1.1.7	70	43	2021-04-19	non-hospital	Bourgogne-Franche-Comté
B.1.351/P.1	70	14	2021-04-23	non-hospital	Bourgogne-Franche-Comté
B.1.1.7	83	18	2021-04-14	non-hospital	Provence-Alpes-Côte d'Azur
B.1.351/P.1	76	49	2021-05-04	non-hospital	Normandie
B.1.1.7	60	25	2021-04-20	non-hospital	Hauts-de-France
B.1.1.7	37	27	2021-05-05	non-hospital	Centre-Val de Loire
B.1.1.7	91	44	2021-05-06	non-hospital	Ile-de-France
B.1.351/P.1	75	24	2021-04-20	non-hospital	Ile-de-France
B.1.1.7	83	41	2021-05-05	non-hospital	Provence-Alpes-Côte d'Azur
B.1.351/P.1	93	36	2021-04-19	non-hospital	Ile-de-France
B.1.1.7	30	23	2021-05-04	non-hospital	Occitanie
B.1.351/P.1	60	21	2021-04-20	non-hospital	Hauts-de-France
B.1.1.7	93	6	2021-04-15	non-hospital	Ile-de-France
B.1.1.7	93	39	2021-04-14	non-hospital	Ile-de-France
B.1.1.7	75	63	2021-04-16	non-hospital	Ile-de-France
B.1.1.7	77	48	2021-04-19	non-hospital	Ile-de-France
B.1.1.7	75	48	2021-04-26	non-hospital	Ile-de-France
B.1.1.7	76	54	2021-04-14	non-hospital	Normandie
B.1.1.7	60	14	2021-04-27	non-hospital	Hauts-de-France
B.1.351/P.1	91	13	2021-05-06	non-hospital	Ile-de-France
B.1.1.7	70	15	2021-05-05	non-hospital	Bourgogne-Franche-Comté
B.1.1.7	76	55	2021-04-14	non-hospital	Normandie
B.1.1.7	76	30	2021-04-23	non-hospital	Normandie
B.1.1.7	60	15	2021-04-13	non-hospital	Hauts-de-France
N501-/E484+	94	35	2021-05-07	non-hospital	Ile-de-France
B.1.1.7	70	67	2021-04-19	non-hospital	Bourgogne-Franche-Comté
B.1.1.7	76	35	2021-04-21	non-hospital	Normandie
B.1.351/P.1	60	33	2021-04-28	non-hospital	Hauts-de-France
B.1.1.7	76	53	2021-04-23	non-hospital	Normandie
B.1.351/P.1	76	17	2021-04-23	non-hospital	Normandie
B.1.1.7	70	10	2021-04-14	non-hospital	Bourgogne-Franche-Comté
B.1.1.7	76	62	2021-04-12	non-hospital	Normandie
B.1.1.7	76	46	2021-05-05	non-hospital	Normandie
B.1.1.7	78	40	2021-05-07	non-hospital	Ile-de-France
B.1.1.7	13	51	2021-04-22	non-hospital	Provence-Alpes-Côte d'Azur
B.1.1.7	77	25	2021-04-14	non-hospital	Ile-de-France
B.1.1.7	60	46	2021-04-27	non-hospital	Hauts-de-France
B.1.351/P.1	60	27	2021-04-26	non-hospital	Hauts-de-France
B.1.351/P.1	93	31	2021-04-22	non-hospital	Ile-de-France
B.1.1.7	76	73	2021-04-20	non-hospital	Normandie
B.1.1.7	76	61	2021-05-05	non-hospital	Normandie
B.1.1.7	76	15	2021-04-13	non-hospital	Normandie
B.1.1.7	77	54	2021-05-06	non-hospital	Ile-de-France
B.1.1.7	75	55	2021-04-13	non-hospital	Ile-de-France
B.1.1.7	93	21	2021-04-12	non-hospital	Ile-de-France
B.1.1.7	70	51	2021-05-05	non-hospital	Bourgogne-Franche-Comté
B.1.1.7	70	56	2021-04-13	non-hospital	Bourgogne-Franche-Comté
B.1.1.7	67	28	2021-04-21	non-hospital	Grand Est
B.1.1.7	78	34	2021-05-07	non-hospital	Ile-de-France
B.1.1.7	77	24	2021-04-20	non-hospital	Ile-de-France
B.1.1.7	76	39	2021-04-19	non-hospital	Normandie
B.1.351/P.1	78	50	2021-05-07	non-hospital	Ile-de-France
B.1.1.7	77	21	2021-04-24	non-hospital	Ile-de-France
B.1.351/P.1	75	33	2021-05-03	non-hospital	Ile-de-France
B.1.1.7	76	52	2021-04-16	non-hospital	Normandie
B.1.1.7	76	54	2021-04-14	non-hospital	Normandie
B.1.351/P.1	75	37	2021-05-03	non-hospital	Ile-de-France
B.1.1.7	76	49	2021-04-12	non-hospital	Normandie
B.1.1.7	83	52	2021-04-27	non-hospital	Provence-Alpes-Côte d'Azur
B.1.1.7	67	14	2021-05-03	non-hospital	Grand Est
B.1.1.7	93	17	2021-04-19	non-hospital	Ile-de-France
B.1.1.7	91	55	2021-05-07	non-hospital	Ile-de-France
B.1.1.7	76	51	2021-04-12	non-hospital	Normandie
B.1.1.7	93	28	2021-04-14	non-hospital	Ile-de-France
B.1.1.7	75	34	2021-04-20	non-hospital	Ile-de-France
B.1.1.7	76	45	2021-04-13	non-hospital	Normandie
B.1.1.7	93	17	2021-04-16	non-hospital	Ile-de-France
B.1.1.7	91	38	2021-05-07	non-hospital	Ile-de-France
B.1.1.7	76	47	2021-04-27	non-hospital	Normandie
B.1.1.7	78	27	2021-05-07	non-hospital	Ile-de-France
B.1.351/P.1	93	53	2021-04-19	non-hospital	Ile-de-France
B.1.1.7	61	57	2021-05-06	hospital	Normandie
B.1.1.7	80	67	2021-05-07	non-hospital	Hauts-de-France
B.1.1.7	70	22	2021-04-27	non-hospital	Bourgogne-Franche-Comté
B.1.1.7	76	64	2021-04-16	non-hospital	Normandie
B.1.1.7	91	52	2021-05-07	non-hospital	Ile-de-France
B.1.1.7	76	64	2021-04-15	non-hospital	Normandie
B.1.1.7	60	18	2021-04-23	non-hospital	Hauts-de-France
B.1.1.7	70	49	2021-05-05	non-hospital	Bourgogne-Franche-Comté
B.1.1.7	76	28	2021-04-22	non-hospital	Normandie
B.1.1.7	76	13	2021-04-30	non-hospital	Normandie
B.1.1.7	60	40	2021-04-26	non-hospital	Hauts-de-France
B.1.1.7	60	20	2021-04-16	non-hospital	Hauts-de-France
B.1.1.7	92	26	2021-05-07	non-hospital	Ile-de-France
B.1.1.7	76	26	2021-05-07	non-hospital	Normandie
B.1.351/P.1	92	24	2021-05-07	non-hospital	Ile-de-France
B.1.1.7	76	21	2021-04-19	non-hospital	Normandie
B.1.1.7	91	58	2021-05-07	non-hospital	Ile-de-France
B.1.1.7	70	29	2021-04-26	non-hospital	Bourgogne-Franche-Comté
B.1.1.7	95	50	2021-05-07	non-hospital	Ile-de-France
B.1.1.7	93	19	2021-04-12	non-hospital	Ile-de-France
B.1.1.7	93	46	2021-04-20	non-hospital	Ile-de-France
B.1.1.7	59	70	2021-05-06	non-hospital	Hauts-de-France
B.1.351/P.1	60	46	2021-04-28	non-hospital	Hauts-de-France
B.1.1.7	76	45	2021-04-28	non-hospital	Normandie
B.1.351/P.1	93	28	2021-04-19	non-hospital	Ile-de-France
B.1.1.7	75	42	2021-04-21	non-hospital	Ile-de-France
B.1.1.7	83	15	2021-04-20	non-hospital	Provence-Alpes-Côte d'Azur
B.1.1.7	77	14	2021-04-17	non-hospital	Ile-de-France
B.1.1.7	60	16	2021-04-14	non-hospital	Hauts-de-France
B.1.1.7	70	68	2021-04-16	non-hospital	Bourgogne-Franche-Comté
B.1.1.7	70	63	2021-04-21	non-hospital	Bourgogne-Franche-Comté
B.1.1.7	76	29	2021-04-14	non-hospital	Normandie
B.1.1.7	60	8	2021-04-20	non-hospital	Hauts-de-France
B.1.1.7	76	50	2021-04-16	non-hospital	Normandie
B.1.351/P.1	76	16	2021-04-28	non-hospital	Normandie
B.1.1.7	93	27	2021-04-14	non-hospital	Ile-de-France
B.1.1.7	60	12	2021-04-12	non-hospital	Hauts-de-France
B.1.1.7	60	32	2021-04-26	non-hospital	Hauts-de-France
B.1.1.7	93	54	2021-04-13	non-hospital	Ile-de-France
B.1.1.7	93	24	2021-04-15	non-hospital	Ile-de-France
B.1.1.7	76	44	2021-04-22	non-hospital	Normandie
B.1.1.7	60	55	2021-04-19	non-hospital	Hauts-de-France
B.1.351/P.1	78	38	2021-05-07	non-hospital	Ile-de-France
B.1.351/P.1	93	21	2021-04-21	non-hospital	Ile-de-France
B.1.1.7	60	21	2021-04-16	non-hospital	Hauts-de-France
B.1.1.7	60	7	2021-04-23	non-hospital	Hauts-de-France
B.1.1.7	92	12	2021-05-07	non-hospital	Ile-de-France
B.1.1.7	76	34	2021-04-19	non-hospital	Normandie
B.1.1.7	60	29	2021-04-28	non-hospital	Hauts-de-France
B.1.1.7	60	42	2021-04-23	non-hospital	Hauts-de-France
B.1.1.7	76	59	2021-04-20	non-hospital	Normandie
B.1.351/P.1	78	41	2021-05-07	non-hospital	Ile-de-France
B.1.1.7	83	33	2021-04-23	non-hospital	Provence-Alpes-Côte d'Azur
B.1.1.7	76	44	2021-04-13	non-hospital	Normandie
B.1.1.7	60	17	2021-04-23	non-hospital	Hauts-de-France
B.1.1.7	62	62	2021-04-13	non-hospital	Hauts-de-France
B.1.1.7	77	13	2021-04-22	non-hospital	Ile-de-France
B.1.1.7	70	59	2021-04-19	non-hospital	Bourgogne-Franche-Comté
B.1.1.7	70	38	2021-04-24	non-hospital	Bourgogne-Franche-Comté
B.1.1.7	76	40	2021-04-13	non-hospital	Normandie
B.1.1.7	76	22	2021-05-05	non-hospital	Normandie
B.1.1.7	93	10	2021-04-20	non-hospital	Ile-de-France
B.1.1.7	37	13	2021-05-06	non-hospital	Centre-Val de Loire
B.1.1.7	76	44	2021-04-13	non-hospital	Normandie
B.1.1.7	59	8	2021-05-05	non-hospital	Hauts-de-France
B.1.351/P.1	93	30	2021-04-21	non-hospital	Ile-de-France
B.1.1.7	91	49	2021-05-06	non-hospital	Ile-de-France
B.1.1.7	14	38	2021-04-14	non-hospital	Normandie
B.1.1.7	70	43	2021-04-16	non-hospital	Bourgogne-Franche-Comté
B.1.1.7	75	22	2021-04-19	non-hospital	Ile-de-France
B.1.351/P.1	75	69	2021-04-30	non-hospital	Ile-de-France
B.1.1.7	67	23	2021-05-07	non-hospital	Grand Est
B.1.1.7	70	58	2021-04-15	non-hospital	Bourgogne-Franche-Comté
B.1.351/P.1	77	62	2021-05-05	non-hospital	Ile-de-France
B.1.1.7	76	18	2021-04-22	non-hospital	Normandie
B.1.1.7	76	48	2021-05-06	non-hospital	Normandie
B.1.351/P.1	75	40	2021-05-03	non-hospital	Ile-de-France
B.1.1.7	76	44	2021-05-03	non-hospital	Normandie
B.1.1.7	93	25	2021-04-17	non-hospital	Ile-de-France
B.1.1.7	60	32	2021-05-07	non-hospital	Hauts-de-France
B.1.1.7	76	32	2021-04-21	non-hospital	Normandie
B.1.1.7	45	45	2021-05-07	non-hospital	Centre-Val de Loire
B.1.351/P.1	60	15	2021-04-26	non-hospital	Hauts-de-France
B.1.351/P.1	93	24	2021-04-15	non-hospital	Ile-de-France
B.1.1.7	93	41	2021-04-19	non-hospital	Ile-de-France
B.1.1.7	76	18	2021-04-19	non-hospital	Normandie
B.1.1.7	60	44	2021-04-20	non-hospital	Hauts-de-France
B.1.1.7	37	47	2021-05-06	non-hospital	Centre-Val de Loire
B.1.1.7	75	21	2021-04-17	non-hospital	Ile-de-France
B.1.1.7	78	24	2021-05-06	non-hospital	Ile-de-France
B.1.1.7	76	39	2021-04-28	non-hospital	Normandie
B.1.1.7	30	45	2021-04-30	non-hospital	Occitanie
B.1.1.7	75	27	2021-05-03	non-hospital	Ile-de-France
B.1.1.7	93	26	2021-04-17	non-hospital	Ile-de-France
B.1.1.7	75	34	2021-04-17	non-hospital	Ile-de-France
B.1.1.7	75	32	2021-04-21	non-hospital	Ile-de-France
B.1.1.7	83	17	2021-04-13	non-hospital	Provence-Alpes-Côte d'Azur
B.1.1.7	76	62	2021-04-13	non-hospital	Normandie
B.1.1.7	75	13	2021-04-19	non-hospital	Ile-de-France
B.1.1.7	70	12	2021-04-27	non-hospital	Bourgogne-Franche-Comté
B.1.1.7	76	36	2021-04-19	non-hospital	Normandie
B.1.351/P.1	93	39	2021-04-19	non-hospital	Ile-de-France
B.1.1.7	93	30	2021-04-13	non-hospital	Ile-de-France
B.1.1.7	75	60	2021-05-07	non-hospital	Ile-de-France
B.1.1.7	60	52	2021-04-27	non-hospital	Hauts-de-France
B.1.1.7	83	57	2021-04-12	non-hospital	Provence-Alpes-Côte d'Azur
B.1.1.7	70	48	2021-04-26	non-hospital	Bourgogne-Franche-Comté
B.1.1.7	83	45	2021-04-20	non-hospital	Provence-Alpes-Côte d'Azur
B.1.1.7	83	24	2021-04-26	non-hospital	Provence-Alpes-Côte d'Azur
B.1.1.7	76	18	2021-04-16	non-hospital	Normandie
B.1.1.7	91	35	2021-05-07	non-hospital	Ile-de-France
B.1.351/P.1	76	17	2021-04-24	non-hospital	Normandie
B.1.1.7	67	37	2021-04-14	non-hospital	Grand Est
B.1.1.7	70	58	2021-04-23	non-hospital	Bourgogne-Franche-Comté
B.1.1.7	70	46	2021-04-27	non-hospital	Bourgogne-Franche-Comté
B.1.1.7	70	15	2021-05-05	non-hospital	Bourgogne-Franche-Comté
B.1.1.7	93	37	2021-04-12	non-hospital	Ile-de-France
B.1.1.7	77	34	2021-04-12	non-hospital	Ile-de-France
B.1.1.7	76	70	2021-04-27	non-hospital	Normandie
N501-/E484+	70	72	2021-04-16	non-hospital	Bourgogne-Franche-Comté
B.1.1.7	67	52	2021-04-16	non-hospital	Grand Est
B.1.1.7	60	13	2021-04-23	non-hospital	Hauts-de-France
B.1.1.7	75	23	2021-04-17	non-hospital	Ile-de-France
B.1.1.7	93	44	2021-04-12	non-hospital	Ile-de-France
B.1.1.7	76	41	2021-05-03	non-hospital	Normandie
B.1.351/P.1	75	31	2021-04-14	non-hospital	Ile-de-France
B.1.1.7	83	58	2021-04-26	non-hospital	Provence-Alpes-Côte d'Azur
B.1.1.7	70	57	2021-04-19	non-hospital	Bourgogne-Franche-Comté
B.1.1.7	76	15	2021-04-15	non-hospital	Normandie
B.1.351/P.1	75	26	2021-05-06	non-hospital	Ile-de-France
B.1.1.7	93	17	2021-04-19	non-hospital	Ile-de-France
B.1.1.7	91	26	2021-05-07	non-hospital	Ile-de-France
B.1.351/P.1	93	23	2021-04-23	non-hospital	Ile-de-France
B.1.1.7	93	21	2021-04-13	non-hospital	Ile-de-France
B.1.351/P.1	93	23	2021-04-13	non-hospital	Ile-de-France
B.1.1.7	60	40	2021-04-15	non-hospital	Hauts-de-France
B.1.1.7	93	30	2021-05-04	non-hospital	Ile-de-France
B.1.1.7	83	26	2021-04-13	non-hospital	Provence-Alpes-Côte d'Azur
B.1.1.7	70	49	2021-04-22	non-hospital	Bourgogne-Franche-Comté
B.1.1.7	77	61	2021-04-19	non-hospital	Ile-de-France
B.1.1.7	76	8	2021-04-20	non-hospital	Normandie
B.1.1.7	30	51	2021-05-04	non-hospital	Occitanie
N501-/E484+	76	20	2021-04-15	non-hospital	Normandie
B.1.351/P.1	78	31	2021-05-07	non-hospital	Ile-de-France
B.1.1.7	76	36	2021-04-21	non-hospital	Normandie
B.1.1.7	93	50	2021-04-17	non-hospital	Ile-de-France
B.1.1.7	77	40	2021-05-03	non-hospital	Ile-de-France
B.1.1.7	76	37	2021-04-20	non-hospital	Normandie
B.1.351/P.1	93	61	2021-04-22	non-hospital	Ile-de-France
B.1.1.7	76	66	2021-05-04	non-hospital	Normandie
B.1.1.7	83	61	2021-04-20	non-hospital	Provence-Alpes-Côte d'Azur
B.1.1.7	70	24	2021-04-13	non-hospital	Bourgogne-Franche-Comté
B.1.1.7	70	15	2021-04-19	non-hospital	Bourgogne-Franche-Comté
B.1.1.7	76	11	2021-04-15	non-hospital	Normandie
B.1.1.7	76	18	2021-04-14	non-hospital	Normandie
N501-/E484+	76	41	2021-04-19	non-hospital	Normandie
B.1.1.7	93	36	2021-04-14	non-hospital	Ile-de-France
B.1.1.7	93	31	2021-04-21	non-hospital	Ile-de-France
B.1.1.7	83	40	2021-04-26	non-hospital	Provence-Alpes-Côte d'Azur
B.1.1.7	70	36	2021-04-16	non-hospital	Bourgogne-Franche-Comté
B.1.1.7	93	36	2021-04-14	non-hospital	Ile-de-France
B.1.1.7	76	36	2021-04-14	non-hospital	Normandie
B.1.1.7	93	28	2021-04-17	non-hospital	Ile-de-France
B.1.1.7	60	30	2021-04-15	non-hospital	Hauts-de-France
B.1.1.7	60	25	2021-04-21	non-hospital	Hauts-de-France
B.1.1.7	83	56	2021-04-21	non-hospital	Provence-Alpes-Côte d'Azur
B.1.1.7	70	15	2021-05-03	non-hospital	Bourgogne-Franche-Comté
B.1.351/P.1	93	54	2021-04-14	non-hospital	Ile-de-France
B.1.1.7	91	15	2021-05-05	non-hospital	Ile-de-France
wildtype	37	21	2021-05-06	non-hospital	Centre-Val de Loire
B.1.1.7	76	50	2021-04-19	non-hospital	Normandie
B.1.1.7	77	44	2021-05-03	non-hospital	Ile-de-France
B.1.1.7	93	48	2021-04-17	non-hospital	Ile-de-France
B.1.1.7	91	17	2021-05-07	non-hospital	Ile-de-France
B.1.1.7	76	56	2021-04-22	non-hospital	Normandie
B.1.1.7	93	32	2021-04-12	non-hospital	Ile-de-France
B.1.1.7	78	65	2021-05-07	non-hospital	Ile-de-France
B.1.351/P.1	77	53	2021-04-22	non-hospital	Ile-de-France
B.1.1.7	76	32	2021-04-27	non-hospital	Normandie
B.1.1.7	70	42	2021-04-29	non-hospital	Bourgogne-Franche-Comté
B.1.1.7	76	13	2021-04-14	non-hospital	Normandie
B.1.1.7	95	19	2021-05-07	non-hospital	Ile-de-France
B.1.1.7	93	16	2021-04-16	non-hospital	Ile-de-France
B.1.351/P.1	91	49	2021-05-07	non-hospital	Ile-de-France
N501-/E484+	93	38	2021-04-13	non-hospital	Ile-de-France
B.1.1.7	70	44	2021-04-26	non-hospital	Bourgogne-Franche-Comté
B.1.1.7	30	12	2021-04-30	non-hospital	Occitanie
B.1.1.7	76	73	2021-04-15	non-hospital	Normandie
B.1.1.7	93	37	2021-04-19	non-hospital	Ile-de-France
B.1.1.7	93	25	2021-04-23	non-hospital	Ile-de-France
B.1.1.7	70	50	2021-04-17	non-hospital	Bourgogne-Franche-Comté
B.1.1.7	70	31	2021-05-06	non-hospital	Bourgogne-Franche-Comté
B.1.1.7	93	39	2021-04-22	non-hospital	Ile-de-France
B.1.1.7	93	29	2021-04-16	non-hospital	Ile-de-France
B.1.1.7	91	8	2021-05-07	non-hospital	Ile-de-France
B.1.1.7	93	61	2021-04-12	non-hospital	Ile-de-France
B.1.1.7	60	53	2021-04-15	non-hospital	Hauts-de-France
B.1.1.7	75	18	2021-04-19	non-hospital	Ile-de-France
B.1.1.7	93	46	2021-04-13	non-hospital	Ile-de-France
B.1.1.7	95	8	2021-05-07	non-hospital	Ile-de-France
B.1.1.7	93	7	2021-04-12	non-hospital	Ile-de-France
B.1.351/P.1	93	43	2021-04-14	non-hospital	Ile-de-France
B.1.1.7	76	61	2021-04-22	non-hospital	Normandie
B.1.1.7	70	35	2021-04-17	non-hospital	Bourgogne-Franche-Comté
B.1.1.7	60	56	2021-04-19	non-hospital	Hauts-de-France
B.1.1.7	60	33	2021-04-24	non-hospital	Hauts-de-France
B.1.1.7	60	52	2021-04-14	non-hospital	Hauts-de-France
B.1.1.7	37	20	2021-05-06	non-hospital	Centre-Val de Loire
B.1.1.7	83	44	2021-04-12	non-hospital	Provence-Alpes-Côte d'Azur
B.1.1.7	75	56	2021-04-12	non-hospital	Ile-de-France
wildtype	70	43	2021-04-15	non-hospital	Bourgogne-Franche-Comté
B.1.1.7	75	54	2021-04-17	non-hospital	Ile-de-France
B.1.1.7	93	35	2021-04-27	non-hospital	Ile-de-France
B.1.1.7	77	74	2021-04-14	non-hospital	Ile-de-France
B.1.1.7	93	33	2021-04-27	non-hospital	Ile-de-France
B.1.1.7	93	43	2021-04-15	non-hospital	Ile-de-France
B.1.1.7	70	39	2021-04-19	non-hospital	Bourgogne-Franche-Comté
wildtype	75	51	2021-05-01	non-hospital	Ile-de-France
B.1.1.7	93	47	2021-04-19	non-hospital	Ile-de-France
B.1.1.7	60	31	2021-04-26	non-hospital	Hauts-de-France
B.1.1.7	93	44	2021-04-21	non-hospital	Ile-de-France
B.1.1.7	83	53	2021-04-12	non-hospital	Provence-Alpes-Côte d'Azur
B.1.1.7	93	39	2021-04-19	non-hospital	Ile-de-France
B.1.1.7	77	11	2021-04-24	non-hospital	Ile-de-France
B.1.1.7	76	58	2021-04-15	non-hospital	Normandie
B.1.1.7	93	31	2021-04-20	non-hospital	Ile-de-France
B.1.1.7	93	29	2021-04-16	non-hospital	Ile-de-France
B.1.1.7	60	49	2021-04-14	non-hospital	Hauts-de-France
B.1.1.7	93	20	2021-04-15	non-hospital	Ile-de-France
B.1.1.7	93	41	2021-04-21	non-hospital	Ile-de-France
B.1.351/P.1	83	21	2021-04-13	non-hospital	Provence-Alpes-Côte d'Azur
B.1.1.7	93	34	2021-04-16	non-hospital	Ile-de-France
B.1.1.7	93	53	2021-04-19	non-hospital	Ile-de-France
B.1.351/P.1	93	20	2021-04-19	non-hospital	Ile-de-France
B.1.1.7	75	29	2021-04-14	non-hospital	Ile-de-France
B.1.1.7	76	55	2021-04-30	non-hospital	Normandie
B.1.1.7	93	57	2021-04-12	non-hospital	Ile-de-France
B.1.1.7	83	35	2021-04-16	non-hospital	Provence-Alpes-Côte d'Azur
B.1.1.7	76	71	2021-04-27	non-hospital	Normandie
B.1.1.7	76	27	2021-04-22	non-hospital	Normandie
B.1.1.7	76	51	2021-04-23	non-hospital	Normandie
B.1.351/P.1	93	58	2021-04-20	non-hospital	Ile-de-France
B.1.1.7	93	56	2021-04-22	non-hospital	Ile-de-France
B.1.1.7	76	12	2021-04-23	non-hospital	Normandie
B.1.1.7	93	12	2021-04-17	non-hospital	Ile-de-France
B.1.1.7	77	69	2021-04-13	non-hospital	Ile-de-France
B.1.1.7	76	39	2021-04-12	non-hospital	Normandie
B.1.1.7	93	27	2021-04-16	non-hospital	Ile-de-France
B.1.1.7	76	48	2021-04-16	non-hospital	Normandie
B.1.1.7	77	65	2021-05-04	non-hospital	Ile-de-France
B.1.351/P.1	60	27	2021-04-13	non-hospital	Hauts-de-France
B.1.1.7	76	37	2021-04-21	non-hospital	Normandie
B.1.1.7	60	20	2021-04-21	non-hospital	Hauts-de-France
B.1.1.7	76	31	2021-04-15	non-hospital	Normandie
B.1.1.7	83	51	2021-04-13	non-hospital	Provence-Alpes-Côte d'Azur
B.1.1.7	92	45	2021-05-06	non-hospital	Ile-de-France
B.1.1.7	70	32	2021-04-17	non-hospital	Bourgogne-Franche-Comté
B.1.1.7	83	54	2021-04-19	non-hospital	Provence-Alpes-Côte d'Azur
B.1.351/P.1	93	53	2021-04-23	non-hospital	Ile-de-France
B.1.1.7	76	31	2021-04-24	non-hospital	Normandie
B.1.1.7	76	71	2021-04-19	non-hospital	Normandie
B.1.1.7	93	45	2021-04-13	non-hospital	Ile-de-France
B.1.1.7	67	36	2021-04-27	non-hospital	Grand Est
B.1.1.7	76	64	2021-04-13	non-hospital	Normandie
B.1.1.7	93	28	2021-04-16	non-hospital	Ile-de-France
B.1.1.7	60	60	2021-04-14	non-hospital	Hauts-de-France
B.1.1.7	60	49	2021-04-16	non-hospital	Hauts-de-France
B.1.1.7	60	25	2021-05-07	non-hospital	Hauts-de-France
B.1.1.7	60	11	2021-04-20	non-hospital	Hauts-de-France
B.1.1.7	93	29	2021-04-12	non-hospital	Ile-de-France
B.1.1.7	93	24	2021-04-18	non-hospital	Ile-de-France
B.1.351/P.1	83	46	2021-04-13	non-hospital	Provence-Alpes-Côte d'Azur
B.1.1.7	93	28	2021-04-16	non-hospital	Ile-de-France
B.1.1.7	70	14	2021-04-20	non-hospital	Bourgogne-Franche-Comté
B.1.1.7	76	21	2021-04-20	non-hospital	Normandie
B.1.1.7	60	23	2021-04-15	non-hospital	Hauts-de-France
B.1.1.7	77	57	2021-04-27	non-hospital	Ile-de-France
B.1.1.7	93	20	2021-04-20	non-hospital	Ile-de-France
B.1.1.7	76	22	2021-04-15	non-hospital	Normandie
B.1.1.7	60	22	2021-04-27	non-hospital	Hauts-de-France
B.1.1.7	83	28	2021-04-22	non-hospital	Provence-Alpes-Côte d'Azur
B.1.351/P.1	76	48	2021-04-19	non-hospital	Normandie
B.1.1.7	76	7	2021-04-19	non-hospital	Normandie
B.1.1.7	60	44	2021-04-16	non-hospital	Hauts-de-France
B.1.1.7	76	54	2021-05-06	non-hospital	Normandie
B.1.1.7	91	51	2021-05-04	non-hospital	Ile-de-France
B.1.1.7	77	61	2021-05-03	non-hospital	Ile-de-France
B.1.1.7	77	64	2021-04-26	non-hospital	Ile-de-France
B.1.1.7	93	46	2021-04-15	non-hospital	Ile-de-France
B.1.1.7	60	55	2021-05-05	non-hospital	Hauts-de-France
B.1.1.7	93	34	2021-04-15	non-hospital	Ile-de-France
B.1.1.7	76	54	2021-04-22	non-hospital	Normandie
B.1.1.7	60	56	2021-04-23	non-hospital	Hauts-de-France
B.1.1.7	76	7	2021-04-23	non-hospital	Normandie
B.1.1.7	61	31	2021-05-06	hospital	Normandie
B.1.1.7	93	33	2021-04-17	non-hospital	Ile-de-France
B.1.1.7	77	18	2021-04-19	non-hospital	Ile-de-France
B.1.351/P.1	93	39	2021-04-19	non-hospital	Ile-de-France
B.1.1.7	76	28	2021-04-13	non-hospital	Normandie
B.1.1.7	75	23	2021-04-12	non-hospital	Ile-de-France
B.1.1.7	93	29	2021-05-06	non-hospital	Ile-de-France
B.1.1.7	75	42	2021-04-20	non-hospital	Ile-de-France
B.1.1.7	93	34	2021-04-19	non-hospital	Ile-de-France
B.1.1.7	60	41	2021-04-22	non-hospital	Hauts-de-France
B.1.1.7	70	43	2021-04-19	non-hospital	Bourgogne-Franche-Comté
B.1.1.7	60	12	2021-04-27	non-hospital	Hauts-de-France
B.1.1.7	76	42	2021-04-12	non-hospital	Normandie
B.1.1.7	77	60	2021-04-17	non-hospital	Ile-de-France
B.1.1.7	60	32	2021-04-19	non-hospital	Hauts-de-France
B.1.1.7	76	19	2021-04-22	non-hospital	Normandie
B.1.1.7	93	23	2021-04-13	non-hospital	Ile-de-France
B.1.1.7	70	17	2021-04-13	non-hospital	Bourgogne-Franche-Comté
B.1.1.7	77	16	2021-05-05	non-hospital	Ile-de-France
B.1.1.7	76	59	2021-04-21	non-hospital	Normandie
B.1.1.7	70	32	2021-04-28	non-hospital	Bourgogne-Franche-Comté
B.1.1.7	76	56	2021-04-21	non-hospital	Normandie
B.1.1.7	60	17	2021-04-22	non-hospital	Hauts-de-France
B.1.1.7	60	42	2021-04-26	non-hospital	Hauts-de-France
B.1.1.7	76	52	2021-04-22	non-hospital	Normandie
B.1.1.7	60	29	2021-04-26	non-hospital	Hauts-de-France
N501-/E484+	75	52	2021-04-28	non-hospital	Ile-de-France
B.1.1.7	93	36	2021-04-14	non-hospital	Ile-de-France
B.1.1.7	76	22	2021-04-13	non-hospital	Normandie
B.1.351/P.1	93	41	2021-04-20	non-hospital	Ile-de-France
B.1.351/P.1	60	26	2021-04-21	non-hospital	Hauts-de-France
B.1.1.7	91	39	2021-05-06	non-hospital	Ile-de-France
B.1.1.7	61	7	2021-05-05	non-hospital	Normandie
B.1.1.7	60	12	2021-04-25	non-hospital	Hauts-de-France
B.1.1.7	93	37	2021-04-12	non-hospital	Ile-de-France
B.1.1.7	60	9	2021-04-28	non-hospital	Hauts-de-France
B.1.1.7	76	34	2021-04-13	non-hospital	Normandie
B.1.1.7	14	40	2021-05-05	non-hospital	Normandie
B.1.1.7	76	58	2021-04-12	non-hospital	Normandie
B.1.1.7	70	46	2021-04-12	non-hospital	Bourgogne-Franche-Comté
B.1.1.7	76	77	2021-04-13	non-hospital	Normandie
B.1.1.7	93	37	2021-04-16	non-hospital	Ile-de-France
B.1.1.7	76	23	2021-04-12	non-hospital	Normandie
B.1.1.7	93	17	2021-04-13	non-hospital	Ile-de-France
B.1.351/P.1	77	31	2021-04-27	non-hospital	Ile-de-France
B.1.351/P.1	60	37	2021-04-15	non-hospital	Hauts-de-France
B.1.351/P.1	78	20	2021-05-07	non-hospital	Ile-de-France
B.1.1.7	60	18	2021-04-13	non-hospital	Hauts-de-France
B.1.1.7	93	11	2021-04-21	non-hospital	Ile-de-France
B.1.1.7	76	13	2021-04-23	non-hospital	Normandie
B.1.1.7	76	31	2021-04-23	non-hospital	Normandie
B.1.1.7	60	27	2021-04-15	non-hospital	Hauts-de-France
B.1.1.7	76	54	2021-04-21	non-hospital	Normandie
B.1.1.7	83	47	2021-04-13	non-hospital	Provence-Alpes-Côte d'Azur
B.1.1.7	76	17	2021-05-06	non-hospital	Normandie
B.1.1.7	75	25	2021-04-15	non-hospital	Ile-de-France
B.1.1.7	76	53	2021-04-16	non-hospital	Normandie
B.1.1.7	70	60	2021-04-14	non-hospital	Bourgogne-Franche-Comté
B.1.1.7	60	62	2021-04-20	non-hospital	Hauts-de-France
B.1.1.7	75	36	2021-04-20	non-hospital	Ile-de-France
B.1.1.7	70	37	2021-05-05	non-hospital	Bourgogne-Franche-Comté
B.1.1.7	93	37	2021-04-14	non-hospital	Ile-de-France
N501-/E484+	20	70	2021-04-14	non-hospital	Corse
B.1.1.7	76	24	2021-04-13	non-hospital	Normandie
B.1.1.7	75	9	2021-04-17	non-hospital	Ile-de-France
B.1.1.7	76	58	2021-05-07	non-hospital	Normandie
B.1.1.7	76	36	2021-04-21	non-hospital	Normandie
B.1.1.7	70	11	2021-04-20	non-hospital	Bourgogne-Franche-Comté
B.1.1.7	93	20	2021-04-13	non-hospital	Ile-de-France
B.1.1.7	76	18	2021-04-12	non-hospital	Normandie
B.1.351/P.1	60	40	2021-04-15	non-hospital	Hauts-de-France
B.1.1.7	76	59	2021-04-26	non-hospital	Normandie
B.1.1.7	76	40	2021-05-04	non-hospital	Normandie
B.1.1.7	76	63	2021-04-13	non-hospital	Normandie
B.1.1.7	76	13	2021-04-30	non-hospital	Normandie
B.1.1.7	91	19	2021-05-05	non-hospital	Ile-de-France
N501-/E484+	75	24	2021-05-01	non-hospital	Ile-de-France
B.1.1.7	93	42	2021-04-15	non-hospital	Ile-de-France
B.1.1.7	76	9	2021-04-26	non-hospital	Normandie
B.1.1.7	76	16	2021-05-05	non-hospital	Normandie
B.1.1.7	76	50	2021-04-13	non-hospital	Normandie
B.1.1.7	76	28	2021-04-21	non-hospital	Normandie
wildtype	76	38	2021-05-03	non-hospital	Normandie
B.1.1.7	76	63	2021-04-19	non-hospital	Normandie
B.1.1.7	92	65	2021-05-06	non-hospital	Ile-de-France
B.1.1.7	34	60	2021-04-12	non-hospital	Occitanie
B.1.1.7	76	61	2021-04-12	non-hospital	Normandie
B.1.1.7	76	52	2021-04-15	non-hospital	Normandie
B.1.1.7	70	35	2021-04-14	non-hospital	Bourgogne-Franche-Comté
B.1.1.7	75	21	2021-04-16	non-hospital	Ile-de-France
B.1.1.7	91	65	2021-05-07	non-hospital	Ile-de-France
B.1.1.7	93	39	2021-04-12	non-hospital	Ile-de-France
B.1.1.7	83	25	2021-04-16	non-hospital	Provence-Alpes-Côte d'Azur
B.1.1.7	83	49	2021-04-22	non-hospital	Provence-Alpes-Côte d'Azur
B.1.1.7	93	43	2021-04-12	non-hospital	Ile-de-France
B.1.1.7	76	49	2021-04-21	non-hospital	Normandie
B.1.1.7	76	38	2021-04-23	non-hospital	Normandie
B.1.1.7	70	43	2021-04-12	non-hospital	Bourgogne-Franche-Comté
B.1.1.7	93	12	2021-04-12	non-hospital	Ile-de-France
B.1.1.7	93	26	2021-04-12	non-hospital	Ile-de-France
B.1.351/P.1	75	37	2021-04-13	non-hospital	Ile-de-France
B.1.1.7	83	59	2021-04-17	non-hospital	Provence-Alpes-Côte d'Azur
B.1.1.7	76	16	2021-05-03	non-hospital	Normandie
B.1.1.7	91	35	2021-05-07	non-hospital	Ile-de-France
B.1.1.7	70	66	2021-04-24	non-hospital	Bourgogne-Franche-Comté
B.1.1.7	70	19	2021-05-03	non-hospital	Bourgogne-Franche-Comté
B.1.1.7	83	77	2021-04-26	non-hospital	Provence-Alpes-Côte d'Azur
B.1.351/P.1	93	46	2021-04-20	non-hospital	Ile-de-France
B.1.1.7	60	17	2021-04-26	non-hospital	Hauts-de-France
B.1.1.7	70	29	2021-05-04	non-hospital	Bourgogne-Franche-Comté
B.1.1.7	76	11	2021-04-14	non-hospital	Normandie
B.1.1.7	93	48	2021-04-20	non-hospital	Ile-de-France
B.1.1.7	77	10	2021-04-17	non-hospital	Ile-de-France
B.1.1.7	60	14	2021-04-23	non-hospital	Hauts-de-France
B.1.351/P.1	93	63	2021-04-15	non-hospital	Ile-de-France
B.1.1.7	76	36	2021-04-14	non-hospital	Normandie
B.1.1.7	93	29	2021-04-19	non-hospital	Ile-de-France
B.1.1.7	93	35	2021-04-12	non-hospital	Ile-de-France
B.1.1.7	75	56	2021-04-12	non-hospital	Ile-de-France
B.1.351/P.1	75	33	2021-04-13	non-hospital	Ile-de-France
B.1.1.7	60	68	2021-04-23	non-hospital	Hauts-de-France
B.1.1.7	93	21	2021-04-19	non-hospital	Ile-de-France
B.1.1.7	93	10	2021-04-15	non-hospital	Ile-de-France
B.1.1.7	75	30	2021-04-27	non-hospital	Ile-de-France
B.1.1.7	76	32	2021-04-14	non-hospital	Normandie
B.1.1.7	76	58	2021-04-19	non-hospital	Normandie
B.1.1.7	76	33	2021-04-14	non-hospital	Normandie
B.1.1.7	77	24	2021-04-29	non-hospital	Ile-de-France
B.1.1.7	76	42	2021-04-26	non-hospital	Normandie
B.1.1.7	76	35	2021-04-13	non-hospital	Normandie
B.1.1.7	76	53	2021-05-07	non-hospital	Normandie
B.1.1.7	91	29	2021-05-07	non-hospital	Ile-de-France
B.1.1.7	93	25	2021-04-12	non-hospital	Ile-de-France
B.1.1.7	60	74	2021-04-16	non-hospital	Hauts-de-France
B.1.1.7	78	34	2021-05-07	non-hospital	Ile-de-France
B.1.1.7	75	55	2021-04-15	non-hospital	Ile-de-France
B.1.1.7	76	24	2021-04-16	non-hospital	Normandie
B.1.1.7	75	63	2021-04-28	non-hospital	Ile-de-France
B.1.1.7	37	51	2021-05-06	non-hospital	Centre-Val de Loire
B.1.1.7	76	33	2021-04-15	non-hospital	Normandie
B.1.1.7	76	63	2021-04-20	non-hospital	Normandie
B.1.1.7	37	14	2021-05-06	non-hospital	Centre-Val de Loire
B.1.351/P.1	76	65	2021-05-03	non-hospital	Normandie
B.1.1.7	76	49	2021-04-26	non-hospital	Normandie
B.1.1.7	93	58	2021-04-14	non-hospital	Ile-de-France
B.1.1.7	76	41	2021-05-04	non-hospital	Normandie
B.1.1.7	70	21	2021-04-13	non-hospital	Bourgogne-Franche-Comté
B.1.1.7	91	37	2021-05-05	non-hospital	Ile-de-France
B.1.1.7	76	56	2021-04-27	non-hospital	Normandie
B.1.1.7	93	46	2021-04-15	non-hospital	Ile-de-France
B.1.1.7	76	59	2021-04-15	non-hospital	Normandie
B.1.1.7	93	48	2021-04-13	non-hospital	Ile-de-France
B.1.1.7	76	17	2021-04-13	non-hospital	Normandie
B.1.1.7	70	61	2021-04-16	non-hospital	Bourgogne-Franche-Comté
B.1.1.7	91	30	2021-05-07	non-hospital	Ile-de-France
B.1.1.7	93	24	2021-04-19	non-hospital	Ile-de-France
B.1.1.7	91	17	2021-05-06	non-hospital	Ile-de-France
B.1.1.7	60	36	2021-04-22	non-hospital	Hauts-de-France
B.1.1.7	60	39	2021-04-17	non-hospital	Hauts-de-France
B.1.1.7	70	57	2021-04-22	non-hospital	Bourgogne-Franche-Comté
B.1.1.7	76	50	2021-04-16	non-hospital	Normandie
B.1.1.7	93	51	2021-04-16	non-hospital	Ile-de-France
B.1.1.7	75	44	2021-04-27	non-hospital	Ile-de-France
B.1.1.7	76	58	2021-04-15	non-hospital	Normandie
B.1.1.7	76	67	2021-04-19	non-hospital	Normandie
B.1.1.7	83	58	2021-05-04	non-hospital	Provence-Alpes-Côte d'Azur
B.1.1.7	83	42	2021-04-13	non-hospital	Provence-Alpes-Côte d'Azur
B.1.1.7	77	32	2021-05-06	non-hospital	Ile-de-France
B.1.1.7	93	38	2021-04-14	non-hospital	Ile-de-France
B.1.1.7	60	44	2021-04-26	non-hospital	Hauts-de-France
B.1.1.7	76	38	2021-04-22	non-hospital	Normandie
B.1.1.7	76	63	2021-04-13	non-hospital	Normandie
B.1.1.7	76	16	2021-04-20	non-hospital	Normandie
B.1.1.7	93	44	2021-04-22	non-hospital	Ile-de-France
B.1.1.7	93	56	2021-04-17	non-hospital	Ile-de-France
B.1.1.7	67	53	2021-04-19	non-hospital	Grand Est
B.1.1.7	84	28	2021-05-06	non-hospital	Provence-Alpes-Côte d'Azur
B.1.1.7	76	54	2021-04-21	non-hospital	Normandie
N501-/E484+	75	44	2021-05-01	non-hospital	Ile-de-France
B.1.1.7	60	42	2021-04-21	non-hospital	Hauts-de-France
B.1.351/P.1	93	44	2021-04-21	non-hospital	Ile-de-France
B.1.1.7	76	27	2021-04-14	non-hospital	Normandie
B.1.1.7	60	11	2021-04-22	non-hospital	Hauts-de-France
B.1.1.7	59	20	2021-05-05	non-hospital	Hauts-de-France
B.1.1.7	76	23	2021-04-13	non-hospital	Normandie
B.1.1.7	93	24	2021-04-12	non-hospital	Ile-de-France
B.1.1.7	93	61	2021-05-05	non-hospital	Ile-de-France
B.1.1.7	60	41	2021-04-28	non-hospital	Hauts-de-France
B.1.1.7	70	54	2021-04-17	non-hospital	Bourgogne-Franche-Comté
B.1.1.7	70	64	2021-04-21	non-hospital	Bourgogne-Franche-Comté
B.1.1.7	80	29	2021-05-07	non-hospital	Hauts-de-France
B.1.1.7	93	57	2021-04-15	non-hospital	Ile-de-France
B.1.1.7	76	34	2021-04-30	non-hospital	Normandie
B.1.1.7	76	23	2021-04-12	non-hospital	Normandie
B.1.351/P.1	75	50	2021-04-14	non-hospital	Ile-de-France
B.1.1.7	77	41	2021-04-17	non-hospital	Ile-de-France
B.1.1.7	75	47	2021-04-19	non-hospital	Ile-de-France
B.1.1.7	70	16	2021-04-13	non-hospital	Bourgogne-Franche-Comté
B.1.1.7	76	30	2021-04-26	non-hospital	Normandie
B.1.1.7	60	44	2021-04-13	non-hospital	Hauts-de-France
B.1.1.7	91	23	2021-05-04	non-hospital	Ile-de-France
B.1.1.7	91	14	2021-05-06	non-hospital	Ile-de-France
B.1.1.7	75	67	2021-04-30	non-hospital	Ile-de-France
B.1.1.7	60	31	2021-04-19	non-hospital	Hauts-de-France
B.1.1.7	94	31	2021-05-05	non-hospital	Ile-de-France
B.1.1.7	67	26	2021-04-19	non-hospital	Grand Est
B.1.351/P.1	60	61	2021-04-13	non-hospital	Hauts-de-France
B.1.1.7	60	60	2021-04-20	non-hospital	Hauts-de-France
B.1.1.7	75	42	2021-04-30	non-hospital	Ile-de-France
B.1.1.7	93	32	2021-04-21	non-hospital	Ile-de-France
B.1.1.7	76	50	2021-05-05	non-hospital	Normandie
B.1.1.7	60	45	2021-04-21	non-hospital	Hauts-de-France
B.1.1.7	93	27	2021-04-17	non-hospital	Ile-de-France
B.1.1.7	76	33	2021-04-13	non-hospital	Normandie
N501-/E484+	60	38	2021-04-14	non-hospital	Hauts-de-France
B.1.1.7	60	16	2021-04-26	non-hospital	Hauts-de-France
B.1.1.7	70	55	2021-04-20	non-hospital	Bourgogne-Franche-Comté
B.1.1.7	60	44	2021-04-19	non-hospital	Hauts-de-France
B.1.351/P.1	93	79	2021-04-17	non-hospital	Ile-de-France
B.1.1.7	93	19	2021-04-12	non-hospital	Ile-de-France
B.1.351/P.1	75	52	2021-04-19	non-hospital	Ile-de-France
B.1.1.7	76	13	2021-04-14	non-hospital	Normandie
B.1.1.7	91	51	2021-05-06	non-hospital	Ile-de-France
B.1.351/P.1	61	21	2021-05-07	hospital	Normandie
B.1.1.7	70	68	2021-04-14	non-hospital	Bourgogne-Franche-Comté
B.1.1.7	76	49	2021-04-14	non-hospital	Normandie
B.1.1.7	67	25	2021-04-20	non-hospital	Grand Est
B.1.1.7	76	50	2021-04-12	non-hospital	Normandie
B.1.1.7	77	20	2021-05-03	non-hospital	Ile-de-France
B.1.1.7	75	48	2021-05-03	non-hospital	Ile-de-France
B.1.1.7	76	25	2021-04-26	non-hospital	Normandie
B.1.351/P.1	93	29	2021-04-22	non-hospital	Ile-de-France
B.1.1.7	70	26	2021-05-05	non-hospital	Bourgogne-Franche-Comté
B.1.1.7	67	42	2021-04-19	non-hospital	Grand Est
B.1.1.7	70	39	2021-04-19	non-hospital	Bourgogne-Franche-Comté
B.1.1.7	76	31	2021-04-21	non-hospital	Normandie
B.1.1.7	93	40	2021-04-12	non-hospital	Ile-de-France
B.1.1.7	91	26	2021-05-05	non-hospital	Ile-de-France
B.1.1.7	77	51	2021-05-04	non-hospital	Ile-de-France
B.1.1.7	83	17	2021-04-21	non-hospital	Provence-Alpes-Côte d'Azur
B.1.1.7	34	24	2021-04-14	non-hospital	Occitanie
B.1.1.7	76	49	2021-04-13	non-hospital	Normandie
B.1.1.7	92	8	2021-05-06	non-hospital	Ile-de-France
B.1.1.7	75	55	2021-05-03	non-hospital	Ile-de-France
B.1.351/P.1	75	31	2021-04-27	non-hospital	Ile-de-France
B.1.1.7	91	53	2021-05-07	non-hospital	Ile-de-France
B.1.351/P.1	75	19	2021-04-28	non-hospital	Ile-de-France
B.1.1.7	93	37	2021-04-19	non-hospital	Ile-de-France
B.1.1.7	76	36	2021-04-27	non-hospital	Normandie
B.1.1.7	93	42	2021-04-19	non-hospital	Ile-de-France
B.1.1.7	76	48	2021-05-04	non-hospital	Normandie
B.1.1.7	93	31	2021-04-16	non-hospital	Ile-de-France
B.1.1.7	60	36	2021-04-13	non-hospital	Hauts-de-France
B.1.1.7	76	40	2021-04-19	non-hospital	Normandie
B.1.1.7	14	65	2021-05-06	non-hospital	Normandie
B.1.1.7	93	55	2021-04-19	non-hospital	Ile-de-France
B.1.1.7	93	18	2021-04-20	non-hospital	Ile-de-France
B.1.1.7	76	43	2021-04-12	non-hospital	Normandie
B.1.1.7	93	62	2021-04-22	non-hospital	Ile-de-France
B.1.1.7	91	40	2021-05-07	non-hospital	Ile-de-France
B.1.1.7	76	24	2021-05-03	non-hospital	Normandie
B.1.1.7	76	21	2021-04-30	non-hospital	Normandie
B.1.1.7	76	69	2021-05-06	non-hospital	Normandie
B.1.1.7	91	50	2021-05-07	non-hospital	Ile-de-France
B.1.1.7	77	33	2021-05-04	non-hospital	Ile-de-France
B.1.1.7	13	49	2021-04-19	non-hospital	Provence-Alpes-Côte d'Azur
B.1.1.7	70	55	2021-04-23	non-hospital	Bourgogne-Franche-Comté
B.1.351/P.1	93	32	2021-04-24	non-hospital	Ile-de-France
wildtype	37	19	2021-04-28	non-hospital	Centre-Val de Loire
B.1.1.7	93	30	2021-04-21	non-hospital	Ile-de-France
B.1.1.7	34	68	2021-04-14	non-hospital	Occitanie
B.1.1.7	93	24	2021-04-16	non-hospital	Ile-de-France
B.1.1.7	92	33	2021-05-07	non-hospital	Ile-de-France
B.1.1.7	76	8	2021-04-30	non-hospital	Normandie
B.1.1.7	70	53	2021-04-12	non-hospital	Bourgogne-Franche-Comté
B.1.1.7	76	54	2021-04-12	non-hospital	Normandie
B.1.1.7	19	43	2021-05-07	non-hospital	Nouvelle-Aquitaine
B.1.1.7	60	47	2021-04-13	non-hospital	Hauts-de-France
B.1.1.7	60	19	2021-04-28	non-hospital	Hauts-de-France
B.1.1.7	76	41	2021-04-28	non-hospital	Normandie
B.1.1.7	76	25	2021-04-21	non-hospital	Normandie
B.1.1.7	60	55	2021-04-21	non-hospital	Hauts-de-France
B.1.1.7	76	30	2021-04-24	non-hospital	Normandie
B.1.1.7	93	30	2021-04-22	non-hospital	Ile-de-France
B.1.1.7	60	47	2021-04-26	non-hospital	Hauts-de-France
B.1.1.7	60	22	2021-04-19	non-hospital	Hauts-de-France
B.1.1.7	34	50	2021-04-16	non-hospital	Occitanie
B.1.1.7	76	44	2021-04-14	non-hospital	Normandie
B.1.1.7	60	20	2021-04-30	non-hospital	Hauts-de-France
B.1.1.7	77	15	2021-05-02	non-hospital	Ile-de-France
B.1.1.7	61	19	2021-05-05	non-hospital	Normandie
B.1.1.7	76	20	2021-04-30	non-hospital	Normandie
B.1.1.7	78	41	2021-05-07	non-hospital	Ile-de-France
B.1.1.7	76	57	2021-04-26	non-hospital	Normandie
B.1.1.7	93	30	2021-04-12	non-hospital	Ile-de-France
B.1.1.7	60	67	2021-04-13	non-hospital	Hauts-de-France
B.1.1.7	93	58	2021-04-19	non-hospital	Ile-de-France
B.1.1.7	67	56	2021-04-15	non-hospital	Grand Est
wildtype	77	14	2021-04-13	non-hospital	Ile-de-France
B.1.1.7	76	31	2021-04-14	non-hospital	Normandie
B.1.1.7	60	49	2021-04-27	non-hospital	Hauts-de-France
B.1.1.7	77	43	2021-04-16	non-hospital	Ile-de-France
B.1.1.7	70	25	2021-04-23	non-hospital	Bourgogne-Franche-Comté
B.1.1.7	70	8	2021-05-07	non-hospital	Bourgogne-Franche-Comté
B.1.1.7	37	22	2021-05-06	non-hospital	Centre-Val de Loire
B.1.1.7	92	12	2021-05-05	non-hospital	Ile-de-France
B.1.1.7	76	44	2021-04-15	non-hospital	Normandie
B.1.1.7	60	16	2021-04-13	non-hospital	Hauts-de-France
B.1.1.7	76	46	2021-05-03	non-hospital	Normandie
B.1.1.7	77	46	2021-05-05	non-hospital	Ile-de-France
B.1.1.7	76	30	2021-04-30	non-hospital	Normandie
B.1.1.7	93	41	2021-04-13	non-hospital	Ile-de-France
B.1.1.7	76	28	2021-04-13	non-hospital	Normandie
B.1.1.7	67	31	2021-04-26	non-hospital	Grand Est
B.1.1.7	93	48	2021-04-15	non-hospital	Ile-de-France
B.1.1.7	75	24	2021-04-17	non-hospital	Ile-de-France
B.1.1.7	76	22	2021-04-12	non-hospital	Normandie
B.1.1.7	76	55	2021-04-22	non-hospital	Normandie
B.1.1.7	59	52	2021-05-06	non-hospital	Hauts-de-France
B.1.1.7	76	68	2021-04-20	non-hospital	Normandie
B.1.1.7	93	57	2021-04-12	non-hospital	Ile-de-France
B.1.1.7	76	26	2021-05-03	non-hospital	Normandie
B.1.1.7	95	11	2021-05-07	non-hospital	Ile-de-France
B.1.1.7	76	43	2021-04-26	non-hospital	Normandie
B.1.1.7	76	25	2021-04-12	non-hospital	Normandie
B.1.351/P.1	78	26	2021-05-07	non-hospital	Ile-de-France
B.1.1.7	91	44	2021-05-03	non-hospital	Ile-de-France
B.1.1.7	67	53	2021-04-15	non-hospital	Grand Est
B.1.1.7	70	29	2021-04-19	non-hospital	Bourgogne-Franche-Comté
B.1.351/P.1	75	40	2021-04-21	non-hospital	Ile-de-France
B.1.1.7	76	38	2021-04-20	non-hospital	Normandie
B.1.351/P.1	60	22	2021-04-26	non-hospital	Hauts-de-France
B.1.1.7	77	19	2021-04-28	non-hospital	Ile-de-France
B.1.351/P.1	76	42	2021-04-21	non-hospital	Normandie
B.1.1.7	67	65	2021-04-19	non-hospital	Grand Est
B.1.1.7	67	40	2021-04-15	non-hospital	Grand Est
B.1.1.7	70	53	2021-04-19	non-hospital	Bourgogne-Franche-Comté
B.1.1.7	93	9	2021-04-14	non-hospital	Ile-de-France
B.1.351/P.1	78	28	2021-05-07	non-hospital	Ile-de-France
B.1.1.7	67	50	2021-04-15	non-hospital	Grand Est
B.1.1.7	93	62	2021-04-17	non-hospital	Ile-de-France
B.1.351/P.1	70	47	2021-04-26	non-hospital	Bourgogne-Franche-Comté
B.1.1.7	91	29	2021-05-06	non-hospital	Ile-de-France
B.1.1.7	76	19	2021-04-15	non-hospital	Normandie
B.1.1.7	93	57	2021-04-24	non-hospital	Ile-de-France
B.1.1.7	93	34	2021-04-13	non-hospital	Ile-de-France
B.1.1.7	76	10	2021-04-30	non-hospital	Normandie
B.1.1.7	70	37	2021-04-23	non-hospital	Bourgogne-Franche-Comté
B.1.1.7	76	73	2021-04-23	non-hospital	Normandie
B.1.1.7	70	48	2021-04-20	non-hospital	Bourgogne-Franche-Comté
B.1.1.7	76	58	2021-04-19	non-hospital	Normandie
B.1.1.7	76	52	2021-05-04	non-hospital	Normandie
B.1.351/P.1	91	21	2021-05-07	non-hospital	Ile-de-France
B.1.1.7	60	56	2021-04-12	non-hospital	Hauts-de-France
B.1.1.7	83	74	2021-04-19	non-hospital	Provence-Alpes-Côte d'Azur
B.1.1.7	93	13	2021-04-14	non-hospital	Ile-de-France
B.1.1.7	75	56	2021-04-20	non-hospital	Ile-de-France
B.1.1.7	76	46	2021-04-15	non-hospital	Normandie
B.1.1.7	76	12	2021-05-04	non-hospital	Normandie
B.1.1.7	70	34	2021-05-07	non-hospital	Bourgogne-Franche-Comté
B.1.1.7	76	58	2021-04-24	non-hospital	Normandie
B.1.1.7	60	37	2021-04-29	non-hospital	Hauts-de-France
B.1.1.7	76	23	2021-04-21	non-hospital	Normandie
B.1.1.7	76	26	2021-04-15	non-hospital	Normandie
B.1.1.7	76	35	2021-04-19	non-hospital	Normandie
B.1.1.7	76	42	2021-04-14	non-hospital	Normandie
B.1.1.7	83	34	2021-04-12	non-hospital	Provence-Alpes-Côte d'Azur
B.1.1.7	60	12	2021-04-26	non-hospital	Hauts-de-France
B.1.1.7	77	41	2021-04-12	non-hospital	Ile-de-France
B.1.1.7	76	66	2021-04-13	non-hospital	Normandie
B.1.1.7	30	42	2021-04-27	non-hospital	Occitanie
B.1.1.7	83	56	2021-04-20	non-hospital	Provence-Alpes-Côte d'Azur
B.1.1.7	70	58	2021-05-03	non-hospital	Bourgogne-Franche-Comté
B.1.351/P.1	93	21	2021-04-16	non-hospital	Ile-de-France
B.1.1.7	30	60	2021-04-14	non-hospital	Occitanie
B.1.1.7	93	43	2021-04-12	non-hospital	Ile-de-France
B.1.351/P.1	75	35	2021-05-03	non-hospital	Ile-de-France
B.1.1.7	76	35	2021-04-16	non-hospital	Normandie
B.1.1.7	76	27	2021-04-19	non-hospital	Normandie
B.1.1.7	83	73	2021-04-12	non-hospital	Provence-Alpes-Côte d'Azur
B.1.1.7	30	75	2021-04-26	non-hospital	Occitanie
B.1.1.7	93	13	2021-04-12	non-hospital	Ile-de-France
B.1.1.7	75	31	2021-04-15	non-hospital	Ile-de-France
B.1.1.7	93	73	2021-04-20	non-hospital	Ile-de-France
B.1.1.7	93	37	2021-04-15	non-hospital	Ile-de-France
B.1.1.7	93	31	2021-04-23	non-hospital	Ile-de-France
B.1.1.7	93	38	2021-04-19	non-hospital	Ile-de-France
B.1.1.7	76	47	2021-05-03	non-hospital	Normandie
B.1.351/P.1	77	53	2021-05-03	non-hospital	Ile-de-France
B.1.1.7	60	42	2021-05-05	non-hospital	Hauts-de-France
B.1.1.7	70	51	2021-05-04	non-hospital	Bourgogne-Franche-Comté
B.1.1.7	76	16	2021-05-05	non-hospital	Normandie
B.1.1.7	93	28	2021-04-19	non-hospital	Ile-de-France
B.1.1.7	76	40	2021-04-20	non-hospital	Normandie
B.1.1.7	70	7	2021-04-30	non-hospital	Bourgogne-Franche-Comté
B.1.1.7	93	42	2021-04-13	non-hospital	Ile-de-France
B.1.1.7	95	45	2021-05-07	non-hospital	Ile-de-France
B.1.1.7	93	44	2021-04-14	non-hospital	Ile-de-France
B.1.1.7	67	28	2021-04-20	non-hospital	Grand Est
B.1.1.7	93	39	2021-04-17	non-hospital	Ile-de-France
B.1.1.7	93	7	2021-04-19	non-hospital	Ile-de-France
B.1.1.7	76	18	2021-04-12	non-hospital	Normandie
B.1.1.7	76	47	2021-04-26	non-hospital	Normandie
B.1.1.7	78	50	2021-05-06	non-hospital	Ile-de-France
B.1.1.7	93	55	2021-04-17	non-hospital	Ile-de-France
N501-/E484+	76	68	2021-05-03	non-hospital	Normandie
B.1.1.7	76	45	2021-04-19	non-hospital	Normandie
B.1.1.7	77	63	2021-05-07	non-hospital	Ile-de-France
B.1.1.7	77	42	2021-05-05	non-hospital	Ile-de-France
B.1.1.7	62	51	2021-05-04	non-hospital	Hauts-de-France
B.1.1.7	76	46	2021-04-20	non-hospital	Normandie
B.1.1.7	76	12	2021-04-13	non-hospital	Normandie
B.1.1.7	60	38	2021-04-19	non-hospital	Hauts-de-France
B.1.1.7	75	53	2021-04-14	non-hospital	Ile-de-France
B.1.1.7	76	16	2021-04-23	non-hospital	Normandie
B.1.351/P.1	76	6	2021-04-28	non-hospital	Normandie
B.1.1.7	76	49	2021-04-12	non-hospital	Normandie
N501-/E484+	91	72	2021-05-07	non-hospital	Ile-de-France
N501-/E484+	94	18	2021-05-07	non-hospital	Ile-de-France
B.1.1.7	76	52	2021-04-21	non-hospital	Normandie
B.1.1.7	76	39	2021-04-14	non-hospital	Normandie
B.1.1.7	70	46	2021-04-26	non-hospital	Bourgogne-Franche-Comté
B.1.1.7	67	33	2021-04-12	non-hospital	Grand Est
B.1.1.7	93	29	2021-04-24	non-hospital	Ile-de-France
B.1.1.7	93	52	2021-04-24	non-hospital	Ile-de-France
B.1.1.7	76	50	2021-04-16	non-hospital	Normandie
B.1.1.7	70	6	2021-04-22	non-hospital	Bourgogne-Franche-Comté
B.1.1.7	76	57	2021-04-24	non-hospital	Normandie
[truncated: 34,592 more rows]
